# Supplementary material for: Egr2 and 3 control adaptive immune responses by temporally uncoupling expansion from T cell differentiation
Source: J Exp Med. 2017 Jun 5;214(6):1787–808. doi: 10.1084/jem.20160553 (PMC5460991; doi:10.1084/jem.20160553)
Supplement: Dataset S1 (Excel file) [file JEM_20160553_DataS1.xlsx]

## Sheet: CD4
	baseMean	log2FoldChange	lfcSE	stat	pvalue	padj	ENTREZID	SYMBOL	GENENAME
105670	1875.66	-2.44876	0.0588314	-41.6233	0	0	105670	Rcbtb2	regulator of chromosome condensation (RCC1) and BTB (POZ) domain containing protein 2
11910	1379.01	-3.05908	0.0628529	-48.6704	0	0	11910	Atf3	activating transcription factor 3
12145	2635.66	2.0813	0.0494616	42.0792	0	0	12145	Cxcr5	chemokine (C-X-C motif) receptor 5
12393	3377.87	-2.04716	0.0488439	-41.9124	0	0	12393	Runx2	runt related transcription factor 2
12525	10457.7	-5.8389	0.111924	-52.1684	0	0	12525	Cd8a	CD8 antigen, alpha chain
12526	8730.67	-3.87007	0.0729898	-53.022	0	0	12526	Cd8b1	CD8 antigen, beta chain 1
12772	5188.73	-3.6659	0.0671712	-54.5755	0	0	12772	Ccr2	chemokine (C-C motif) receptor 2
12774	3860.43	-3.20795	0.0604569	-53.0617	0	0	12774	Ccr5	chemokine (C-C motif) receptor 5
13041	4575.51	-2.09314	0.0539567	-38.793	0	0	13041	Ctsw	cathepsin W
13849	1694.69	2.8139	0.0540003	52.1091	0	0	13849	Ephx1	epoxide hydrolase 1, microsomal
14190	1184.98	-4.47193	0.107818	-41.4769	0	0	14190	Fgl2	fibrinogen-like protein 2
14457	934.28	-4.95879	0.125748	-39.4342	0	0	14457	Gas7	growth arrest specific 7
14727	2638.37	-3.31712	0.0581611	-57.0334	0	0	14727	Lilr4b	leukocyte immunoglobulin-like receptor, subfamily B, member 4B
14728	1834.65	-3.03515	0.0608143	-49.9085	0	0	14728	Lilrb4a	leukocyte immunoglobulin-like receptor, subfamily B, member 4A
14938	6845.53	-4.63734	0.0995449	-46.5854	0	0	14938	Gzma	granzyme A
14939	10395.1	-2.40728	0.0516479	-46.6095	0	0	14939	Gzmb	granzyme B
15979	7383.3	-1.76517	0.0367216	-48.069	0	0	15979	Ifngr1	interferon gamma receptor 1
16174	5157.02	-2.55123	0.0495728	-51.4643	0	0	16174	Il18rap	interleukin 18 receptor accessory protein
16182	4816.57	-2.31072	0.0478208	-48.3203	0	0	16182	Il18r1	interleukin 18 receptor 1
16197	4345.76	-2.82558	0.0515129	-54.8519	0	0	16197	Il7r	interleukin 7 receptor
16641	3262.2	-5.45723	0.14476	-37.6986	0	0	16641	Klrc1	killer cell lectin-like receptor subfamily C, member 1
171285	1346.3	-3.31348	0.0827995	-40.0181	0	0	171285	Havcr2	hepatitis A virus cellular receptor 2
18646	2645.55	-4.27707	0.11268	-37.9576	0	0	18646	Prf1	perforin 1 (pore forming protein)
19159	801.953	2.77234	0.0724213	38.2808	0	0	19159	Cyth3	cytohesin 3
20304	10122.6	-3.16058	0.0643382	-49.1245	0	0	20304	Ccl5	chemokine (C-C motif) ligand 5
213742	13841.5	10.1182	0.172755	58.5693	0	0	213742	Xist	inactive X specific transcripts
215114	3242.58	-2.69698	0.0572322	-47.1235	0	0	215114	Hip1	huntingtin interacting protein 1
22436	2756.4	-2.08841	0.0461507	-45.252	0	0	22436	Xdh	xanthine dehydrogenase
26900	2416.04	-8.72676	0.213437	-40.8868	0	0	26900	Ddx3y	DEAD (Asp-Glu-Ala-Asp) box polypeptide 3, Y-linked
320207	5183.17	-2.113	0.0538889	-39.2103	0	0	320207	Pik3r5	phosphoinositide-3-kinase, regulatory subunit 5, p101
320982	6644.27	-1.45951	0.0376756	-38.7389	0	0	320982	Arl4c	ADP-ribosylation factor-like 4C
380711	3410.31	-3.01378	0.0567693	-53.0881	0	0	380711	Rap1gap2	RAP1 GTPase activating protein 2
545192	3605.3	-2.81853	0.0702268	-40.1347	0	0	545192	Baiap3	BAI1-associated protein 3
56193	6573.35	-2.33791	0.0498349	-46.9132	0	0	56193	Plek	pleckstrin
57738	1871.15	-2.40414	0.0585644	-41.0512	0	0	57738	Slc15a2	solute carrier family 15 (H+/peptide transporter), member 2
64931	2881.8	2.43419	0.0627684	38.7806	0	0	64931	Izumo1r	IZUMO1 receptor, JUNO
72310	6517.27	-2.74859	0.0627668	-43.7905	0	0	72310	Nkg7	natural killer cell group 7 sequence
80901	2902.19	-2.76173	0.0561851	-49.1541	0	0	80901	Cxcr6	chemokine (C-X-C motif) receptor 6
83671	1886.25	-2.66083	0.0568484	-46.8058	0	0	83671	Sytl2	synaptotagmin-like 2
20723	3501.62	-2.01909	0.0541614	-37.2792	3.56987e-304	1.54638e-301	20723	Serpinb9	serine (or cysteine) peptidase inhibitor, clade B, member 9
12522	1723.56	1.97505	0.0530711	37.2152	3.87012e-303	1.63555e-300	12522	Cd83	CD83 antigen
21858	832.748	2.46687	0.0665982	37.041	2.50728e-300	1.03437e-297	21858	Timp2	tissue inhibitor of metalloproteinase 2
11630	3433.33	-1.63819	0.0444562	-36.8494	2.98785e-297	1.20397e-294	11630	Aim1	absent in melanoma 1
18213	471.778	3.47852	0.0947175	36.7253	2.88777e-295	1.13719e-292	18213	Ntrk3	neurotrophic tyrosine kinase, receptor, type 3
11501	1157.94	-3.32459	0.0911984	-36.4544	5.85107e-291	2.25292e-288	11501	Adam8	a disintegrin and metallopeptidase domain 8
193217	779.411	4.79543	0.1328	36.11	1.57811e-285	5.94433e-283	193217	BC018473	cDNA sequence BC018473
241633	2771.63	-2.44861	0.0682124	-35.8969	3.41469e-282	1.25886e-279	241633	Atp8b4	ATPase, class I, type 8B, member 4
27007	3294.16	-5.53347	0.154635	-35.7839	1.9627e-280	7.08494e-278	27007	Klrk1	killer cell lectin-like receptor subfamily K, member 1
22635	645.816	4.1713	0.116822	35.7063	3.15264e-279	1.11481e-276	22635	Zan	zonadhesin
17863	1742.54	1.92079	0.0538333	35.6802	8.00584e-279	2.77434e-276	17863	Myb	myeloblastosis oncogene
16728	892.663	-2.77796	0.0779716	-35.6278	5.20165e-278	1.76723e-275	16728	L1cam	L1 cell adhesion molecule
100041546	6505.14	-2.06581	0.0589033	-35.0713	1.84865e-269	6.07939e-267	100041546	Ly6c2	lymphocyte antigen 6 complex, locus C2
18186	3260.52	-1.52929	0.0436054	-35.0711	1.85957e-269	6.07939e-267	18186	Nrp1	neuropilin 1
17179	1019.65	2.14929	0.0616693	34.8518	3.9962e-266	1.28226e-263	17179	Matk	megakaryocyte-associated tyrosine kinase
17059	462.417	5.57449	0.16157	34.5021	7.45982e-261	2.35011e-258	17059	Klrb1c	killer cell lectin-like receptor subfamily B member 1C
269941	3352.25	-1.8544	0.0537991	-34.4689	2.34786e-260	7.26453e-258	269941	Chsy1	chondroitin sulfate synthase 1
20198	4047.35	-1.91625	0.0558214	-34.3282	2.97506e-258	9.04367e-256	20198	S100a4	S100 calcium binding protein A4
14598	885.527	-4.10325	0.12074	-33.9841	3.82396e-253	1.14237e-250	14598	Ggt1	gamma-glutamyltransferase 1
105348	2556.35	-1.64057	0.0486801	-33.701	5.5927e-249	1.64245e-246	105348	Golm1	golgi membrane protein 1
20303	1592.14	-2.99749	0.0890516	-33.6602	2.21215e-248	6.38833e-246	20303	Ccl4	chemokine (C-C motif) ligand 4
20302	1014.46	-3.22634	0.0960167	-33.6018	1.57866e-247	4.48418e-245	20302	Ccl3	chemokine (C-C motif) ligand 3
68404	585.022	-2.71521	0.0809807	-33.5291	1.81837e-246	5.08177e-244	68404	Nrn1	neuritin 1
12053	1956.52	1.71819	0.0514004	33.4276	5.44027e-245	1.49625e-242	12053	Bcl6	B cell leukemia/lymphoma 6
544963	3923.18	-1.70418	0.0511447	-33.3207	1.9342e-243	5.23653e-241	544963	Iqgap2	IQ motif containing GTPase activating protein 2
14945	3735.18	-1.95317	0.0588858	-33.1687	3.04771e-241	8.12425e-239	14945	Gzmk	granzyme K
13449	5269.77	-1.73647	0.0525546	-33.0412	2.08156e-239	5.46473e-237	13449	Dok2	docking protein 2
20715	2179.54	-1.77625	0.0538448	-32.9883	1.1953e-238	3.0912e-236	20715	Serpina3g	serine (or cysteine) peptidase inhibitor, clade A, member 3G
212943	840.413	-2.70173	0.0819121	-32.9833	1.4096e-238	3.5918e-236	212943	Fam46a	family with sequence similarity 46, member A
16854	2105.04	-2.27153	0.0695962	-32.6388	1.15719e-233	2.9059e-231	16854	Lgals3	lectin, galactose binding, soluble 3
235431	691.619	2.45782	0.0753451	32.6209	2.07612e-233	5.13899e-231	235431	Coro2b	coronin, actin binding protein, 2B
21943	921.714	2.05441	0.0636022	32.3009	6.78331e-229	1.65541e-226	21943	Tnfsf11	tumor necrosis factor (ligand) superfamily, member 11
12516	1784.33	-2.68322	0.0831518	-32.2689	1.91165e-228	4.60044e-226	12516	Cd7	CD7 antigen
229687	748.316	-3.16127	0.0980584	-32.2386	5.07492e-228	1.20456e-225	229687	Chil5	chitinase-like 5
11881	3220.21	-1.53448	0.0479207	-32.0212	5.52503e-225	1.29368e-222	11881	Arsb	arylsulfatase B
13196	4774.93	1.4898	0.0465397	32.0113	7.60417e-225	1.75677e-222	13196	Asap1	ArfGAP with SH3 domain, ankyrin repeat and PH domain1
50778	6444.66	-1.5113	0.0474869	-31.8256	2.86236e-222	6.52579e-220	50778	Rgs1	regulator of G-protein signaling 1
14284	5520.17	-1.39575	0.0438738	-31.8128	4.30355e-222	9.6841e-220	14284	Fosl2	fos-like antigen 2
18439	1818.96	1.6036	0.0504087	31.8119	4.4321e-222	9.8455e-220	18439	P2rx7	purinergic receptor P2X, ligand-gated ion channel, 7
16411	5267.16	-3.16554	0.099614	-31.7781	1.3014e-221	2.85436e-219	16411	Itgax	integrin alpha X
11749	16331.7	-1.30739	0.0414449	-31.5452	2.08905e-218	4.52461e-216	11749	Anxa6	annexin A6
71946	1863.38	1.62053	0.0513939	31.5315	3.21868e-218	6.88519e-216	71946	Endod1	endonuclease domain containing 1
12606	361.116	3.26563	0.103686	31.4954	1.0046e-217	2.12277e-215	12606	Cebpa	CCAAT/enhancer binding protein (C/EBP), alpha
20713	513.856	-3.34854	0.106549	-31.4272	8.58968e-217	1.79317e-214	20713	Serpini1	serine (or cysteine) peptidase inhibitor, clade I, member 1
107022	9464.9	-1.13897	0.0365516	-31.1606	3.64143e-213	7.51131e-211	107022	Gramd3	GRAM domain containing 3
239217	782.042	-2.54753	0.0819709	-31.0785	4.70491e-212	9.59082e-210	239217	Kctd12	potassium channel tetramerisation domain containing 12
14676	955.622	-2.35896	0.0760449	-31.0206	2.84036e-211	5.72266e-209	14676	Gna15	guanine nucleotide binding protein, alpha 15
16643	1493.67	-5.68829	0.183411	-31.0139	3.49982e-211	6.97027e-209	16643	Klrd1	killer cell lectin-like receptor, subfamily D, member 1
94180	1157.91	-2.41639	0.0780667	-30.9529	2.32317e-210	4.57427e-208	94180	Acsbg1	acyl-CoA synthetase bubblegum family member 1
18602	320.528	3.28946	0.106652	30.8429	6.9643e-209	1.35585e-206	18602	Padi4	peptidyl arginine deiminase, type IV
18985	947.071	1.932	0.0627739	30.7771	5.30579e-208	1.02148e-205	18985	Pou2af1	POU domain, class 2, associating factor 1
100040852	868.551	2.54253	0.0826498	30.7627	8.27523e-208	1.57566e-205	100040852	Gm3002	alpha-takusan pseudogene
207728	4568.84	-1.46174	0.047608	-30.7036	5.10295e-207	9.61075e-205	207728	Pde2a	phosphodiesterase 2A, cGMP-stimulated
74007	1208.41	1.93991	0.0632102	30.6899	7.771e-207	1.44783e-204	74007	Btbd11	BTB (POZ) domain containing 11
12334	3886.55	-1.19016	0.0389437	-30.561	4.0419e-205	7.45043e-203	12334	Capn2	calpain 2
238377	1531.49	-1.86049	0.0610101	-30.4947	3.06168e-204	5.58418e-202	238377	Gpr68	G protein-coupled receptor 68
12399	4013.43	-1.75685	0.0576281	-30.486	4.00098e-204	7.22135e-202	12399	Runx3	runt related transcription factor 3
15511	637.371	-2.88006	0.0946241	-30.4369	1.78726e-203	3.19256e-201	15511	Hspa1b	heat shock protein 1B
268288	866.234	-4.05116	0.135022	-30.0037	8.79298e-198	1.55465e-195	268288	Samd3	sterile alpha motif domain containing 3
12933	685.127	-2.4094	0.08105	-29.7273	3.41118e-194	5.97025e-192	12933	Crmp1	collapsin response mediator protein 1
16416	822.362	-1.98679	0.0668449	-29.7224	3.94071e-194	6.82807e-192	16416	Itgb3	integrin beta 3
20527	2733.95	-1.48823	0.0501888	-29.6527	3.13222e-193	5.37346e-191	20527	Slc2a3	solute carrier family 2 (facilitated glucose transporter), member 3
18197	2980.08	1.37488	0.046382	29.6426	4.2248e-193	7.15703e-191	18197	Nsg2	neuron specific gene family member 2
20351	4772.17	-1.57381	0.0530932	-29.6424	4.25448e-193	7.15703e-191	20351	Sema4a	sema domain, immunoglobulin domain (Ig), transmembrane domain (TM) and short cytoplasmic domain, (semaphorin) 4A
71640	1129.65	-2.12763	0.0718284	-29.6211	8.00108e-193	1.33303e-190	71640	Zfp949	zinc finger protein 949
13654	356.859	3.07996	0.104381	29.5068	2.3531e-191	3.88306e-189	13654	Egr2	early growth response 2
217310	1688.28	-2.50942	0.0855246	-29.3415	3.07076e-189	5.01953e-187	217310	Hid1	HID1 domain containing
26908	980.217	-8.13349	0.278003	-29.2568	3.67552e-188	5.95194e-186	26908	Eif2s3y	eukaryotic translation initiation factor 2, subunit 3, structural gene Y-linked
14468	542.571	2.61263	0.0894238	29.2163	1.20458e-187	1.93257e-185	14468	Gbp2b	guanylate binding protein 2b
17067	1904.31	-1.98447	0.0680664	-29.1549	7.23763e-187	1.15052e-184	17067	Ly6c1	lymphocyte antigen 6 complex, locus C1
666938	707.314	-3.38726	0.116284	-29.1292	1.53045e-186	2.41074e-184	666938	Bend4	BEN domain containing 4
23849	14577.7	-1.00026	0.0345287	-28.9691	1.61529e-184	2.52146e-182	23849	Klf6	Kruppel-like factor 6
20750	226.361	-4.69325	0.16235	-28.9082	9.41217e-184	1.45611e-181	20750	Spp1	secreted phosphoprotein 1
193740	571.423	-2.92713	0.101777	-28.7602	6.76179e-182	1.03683e-179	193740	Hspa1a	heat shock protein 1A
382045	937.375	-3.16569	0.11048	-28.654	1.43093e-180	2.17488e-178	382045	Adgrg5	adhesion G protein-coupled receptor G5
319876	1277.8	-1.77417	0.0620291	-28.6023	6.29706e-180	9.48776e-178	319876	Cobll1	Cobl-like 1
384009	4220.58	-1.30807	0.0457678	-28.5807	1.16737e-179	1.7437e-177	384009	Glipr2	GLI pathogenesis-related 2
224093	551.642	2.49191	0.087206	28.575	1.37395e-179	2.03473e-177	224093	Fam43a	family with sequence similarity 43, member A
320007	6528.24	-1.26681	0.0444085	-28.5264	5.51836e-179	8.1031e-177	320007	Sidt1	SID1 transmembrane family, member 1
20592	825.322	-8.09685	0.284122	-28.4978	1.24698e-178	1.81566e-176	20592	Kdm5d	lysine (K)-specific demethylase 5D
17916	8780.35	-1.16518	0.0409289	-28.4683	2.89155e-178	4.17516e-176	17916	Myo1f	myosin IF
14605	4292.21	-1.30255	0.0460157	-28.3066	2.86754e-176	4.10627e-174	14605	Tsc22d3	TSC22 domain family, member 3
19347	1945.18	-1.55531	0.0553052	-28.1224	5.22191e-174	7.4164e-172	19347	Dennd5a	DENN/MADD domain containing 5A
212285	4780.17	-1.41424	0.050428	-28.0447	4.64035e-173	6.53686e-171	212285	Arap2	ArfGAP with RhoGAP domain, ankyrin repeat and PH domain 2
16409	2145.26	-2.50585	0.0894257	-28.0215	8.87901e-173	1.2407e-170	16409	Itgam	integrin alpha M
100302730	2035.65	1.70991	0.0611993	27.9401	8.69947e-172	1.20589e-169	100302730	5830417I10Rik	gon-4-like pseudogene
195733	371.909	2.48483	0.089144	27.8744	5.45738e-171	7.50476e-169	195733	Grhl1	grainyhead-like 1 (Drosophila)
22290	469.808	-6.34183	0.227602	-27.8638	7.34017e-171	1.00144e-168	22290	Uty	ubiquitously transcribed tetratricopeptide repeat gene, Y chromosome
56224	595.388	2.28394	0.0819965	27.8541	9.6099e-171	1.30086e-168	56224	Tspan5	tetraspanin 5
13051	1750.7	-2.8706	0.103411	-27.7592	1.35051e-169	1.81397e-167	13051	Cx3cr1	chemokine (C-X3-C motif) receptor 1
211401	535.075	2.26221	0.0815908	27.7263	3.36772e-169	4.48866e-167	211401	Mtss1	metastasis suppressor 1
23943	12067.1	-1.19602	0.0431419	-27.723	3.68781e-169	4.87777e-167	23943	Esyt1	extended synaptotagmin-like protein 1
20200	3446.5	-1.57437	0.0569595	-27.6403	3.65464e-168	4.79728e-166	20200	S100a6	S100 calcium binding protein A6 (calcyclin)
18600	1537.07	-1.90667	0.0693387	-27.498	1.85618e-166	2.4182e-164	18600	Padi2	peptidyl arginine deiminase, type II
71592	1638.84	-1.60504	0.0584735	-27.449	7.14724e-166	9.24181e-164	71592	Pogk	pogo transposable element with KRAB domain
83490	1152.75	-2.37624	0.0870675	-27.2919	5.28953e-164	6.78902e-162	83490	Pik3ap1	phosphoinositide-3-kinase adaptor protein 1
56437	768.621	-1.99387	0.0733633	-27.178	1.18114e-162	1.50483e-160	56437	Rrad	Ras-related associated with diabetes
58206	1206.55	-1.78028	0.0656733	-27.1082	7.8798e-162	9.96593e-160	58206	Zbtb32	zinc finger and BTB domain containing 32
22352	11974.5	-1.3459	0.0496501	-27.1077	7.99611e-162	1.00398e-159	22352	Vim	vimentin
109700	653.994	-3.2843	0.121605	-27.0079	1.19458e-160	1.4891e-158	109700	Itga1	integrin alpha 1
14758	1102.49	1.55589	0.0576217	27.0018	1.40704e-160	1.74141e-158	14758	Gpm6b	glycoprotein m6b
16963	466.709	-3.22054	0.120053	-26.8259	1.613e-158	1.98216e-156	16963	Xcl1	chemokine (C motif) ligand 1
69399	831.683	-2.24073	0.0840927	-26.6459	1.99433e-156	2.43351e-154	69399	1700025G04Rik	RIKEN cDNA 1700025G04 gene
12043	2178.67	-1.27861	0.0480475	-26.6113	5.01765e-156	6.07978e-154	12043	Bcl2	B cell leukemia/lymphoma 2
50918	984.7	-2.10408	0.0794368	-26.4874	1.35265e-154	1.62759e-152	50918	Myadm	myeloid-associated differentiation marker
68813	2782.25	-1.6643	0.0629069	-26.4565	3.07315e-154	3.6723e-152	68813	Dock5	dedicator of cytokinesis 5
15505	5757	-1.04844	0.039711	-26.4019	1.30467e-153	1.54836e-151	15505	Hsph1	heat shock 105kDa/110kDa protein 1
58233	777.077	-1.91591	0.0728567	-26.297	2.07771e-152	2.44901e-150	58233	Dnaja4	DnaJ (Hsp40) homolog, subfamily A, member 4
100503584	331.031	3.58182	0.136237	26.2911	2.42141e-152	2.83485e-150	100503584	Zfp534	zinc finger protein 534
67168	952.706	-1.88154	0.0718622	-26.1826	4.19534e-151	4.8787e-149	67168	Lpar6	lysophosphatidic acid receptor 6
54613	1265.92	-1.85398	0.0712197	-26.0318	2.16356e-149	2.4992e-147	54613	St3gal6	ST3 beta-galactoside alpha-2,3-sialyltransferase 6
23859	179.574	-5.04831	0.193958	-26.0279	2.39496e-149	2.74818e-147	23859	Dlg2	discs, large homolog 2 (Drosophila)
19055	1957.12	-1.43665	0.0554067	-25.9292	3.12259e-148	3.55955e-146	19055	Ppp3ca	protein phosphatase 3, catalytic subunit, alpha isoform
14960	3427.16	-1.74225	0.0674419	-25.8333	3.74724e-147	4.24369e-145	14960	H2-Aa	histocompatibility 2, class II antigen A, alpha
329421	216.117	-3.61084	0.140049	-25.7826	1.39011e-146	1.56405e-144	329421	Myo3b	myosin IIIB
17999	1414.27	-2.24818	0.0872067	-25.7799	1.4919e-146	1.66775e-144	17999	Nedd4	neural precursor cell expressed, developmentally down-regulated 4
74732	1974.01	1.18021	0.0458179	25.7587	2.57639e-146	2.86161e-144	74732	Stx11	syntaxin 11
20445	211.681	4.27055	0.166088	25.7125	8.46605e-146	9.34339e-144	20445	St6galnac1	ST6 (alpha-N-acetyl-neuraminyl-2,3-beta-galactosyl-1,3)-N-acetylgalactosaminide alpha-2,6-sialyltransferase 1
100201	859.634	1.58812	0.0617871	25.703	1.08111e-145	1.1856e-143	100201	Tmem64	transmembrane protein 64
109232	211.157	3.38187	0.132035	25.6134	1.0829e-144	1.18008e-142	109232	Sccpdh	saccharopine dehydrogenase (putative)
112407	465.189	2.37236	0.0930795	25.4875	2.71458e-143	2.93972e-141	112407	Egln3	egl-9 family hypoxia-inducible factor 3
17873	1946.01	1.38685	0.0544488	25.4708	4.1548e-143	4.47144e-141	17873	Gadd45b	growth arrest and DNA-damage-inducible 45 beta
19395	5953.41	-1.24898	0.0490785	-25.4486	7.31513e-143	7.82402e-141	19395	Rasgrp2	RAS, guanyl releasing protein 2
20708	3017.33	-1.28815	0.0507107	-25.4019	2.40433e-142	2.55582e-140	20708	Serpinb6b	serine (or cysteine) peptidase inhibitor, clade B, member 6b
268958	252.441	-4.79401	0.189116	-25.3496	9.07374e-142	9.58663e-140	268958	Capn11	calpain 11
15902	6444.23	-1.05245	0.0415979	-25.3005	3.15561e-141	3.31377e-139	15902	Id2	inhibitor of DNA binding 2
223649	212.615	3.59333	0.142116	25.2845	4.73155e-141	4.93877e-139	223649	Nrbp2	nuclear receptor binding protein 2
14132	919.033	-4.25295	0.169715	-25.0593	1.38115e-138	1.433e-136	14132	Fcgrt	Fc receptor, IgG, alpha chain transporter
17760	269.717	-2.89122	0.115466	-25.0397	2.26121e-138	2.33214e-136	17760	Map6	microtubule-associated protein 6
57765	3454.59	-1.27506	0.0513724	-24.82	5.45353e-136	5.59132e-134	57765	Tbx21	T-box 21
211770	1194.52	1.35065	0.0544201	24.819	5.58951e-136	5.69703e-134	211770	Trib1	tribbles homolog 1 (Drosophila)
12702	3015.67	-1.20831	0.0490699	-24.6243	6.94464e-134	7.02487e-132	12702	Socs3	suppressor of cytokine signaling 3
56857	316.4	-2.55562	0.103785	-24.6241	6.97338e-134	7.02487e-132	56857	Slc37a2	solute carrier family 37 (glycerol-3-phosphate transporter), member 2
233328	979.87	-3.04435	0.123744	-24.6019	1.20447e-133	1.20635e-131	233328	Lrrk1	leucine-rich repeat kinase 1
215789	1712.83	1.49954	0.0609956	24.5843	1.85884e-133	1.85104e-131	215789	Phactr2	phosphatase and actin regulator 2
260409	1001.23	-1.66927	0.0679724	-24.5581	3.54296e-133	3.50794e-131	260409	Cdc42ep3	CDC42 effector protein (Rho GTPase binding) 3
16904	478.771	-4.47204	0.182135	-24.5535	3.96932e-133	3.90775e-131	16904	Gzmm	granzyme M (lymphocyte met-ase 1)
60505	1292.32	1.35961	0.0555374	24.4809	2.36014e-132	2.3104e-130	60505	Il21	interleukin 21
14103	1180.79	-1.69344	0.0692432	-24.4565	4.29497e-132	4.179e-130	14103	Fasl	Fas ligand (TNF superfamily, member 6)
270152	771.508	-3.29292	0.134645	-24.4563	4.3172e-132	4.179e-130	270152	Amica1	adhesion molecule, interacts with CXADR antigen 1
52855	598.091	-2.43605	0.0997863	-24.4126	1.25608e-131	1.20912e-129	52855	Lair1	leukocyte-associated Ig-like receptor 1
14961	3512.99	-1.75841	0.0722788	-24.3282	9.87155e-131	9.44996e-129	14961	H2-Ab1	histocompatibility 2, class II antigen A, beta 1
70727	220.111	3.20801	0.13193	24.316	1.3277e-130	1.26402e-128	70727	Rasgef1a	RasGEF domain family, member 1A
21814	453.636	2.00739	0.0826677	24.2826	2.99104e-130	2.83201e-128	21814	Tgfbr3	transforming growth factor, beta receptor III
68616	274.464	4.06081	0.167272	24.2767	3.45353e-130	3.25214e-128	68616	Gdpd3	glycerophosphodiester phosphodiesterase domain containing 3
102442	3349.12	-1.26522	0.0523325	-24.1766	3.92523e-129	3.67635e-127	102442	Dennd4a	DENN/MADD domain containing 4A
14969	3414.55	-1.81303	0.0750804	-24.1478	7.8732e-129	7.33436e-127	14969	H2-Eb1	histocompatibility 2, class II antigen E beta
21938	5052.81	-1.0733	0.0448939	-23.9074	2.56304e-126	2.37486e-124	21938	Tnfrsf1b	tumor necrosis factor receptor superfamily, member 1b
259302	295.748	-3.3937	0.142006	-23.8983	3.19273e-126	2.94257e-124	259302	Srgap3	SLIT-ROBO Rho GTPase activating protein 3
76137	914.244	1.45847	0.0612389	23.816	2.27971e-125	2.08998e-123	76137	Mcur1	mitochondrial calcium uniporter regulator 1
21961	419.878	2.42807	0.101983	23.8087	2.71525e-125	2.47617e-123	21961	Tns1	tensin 1
108670	8201.44	-1.07401	0.0451121	-23.8075	2.79176e-125	2.53261e-123	108670	Epsti1	epithelial stromal interaction 1 (breast)
12162	396.626	2.07486	0.0872122	23.791	4.14192e-125	3.73787e-123	12162	Bmp7	bone morphogenetic protein 7
231932	4103.5	-1.18984	0.0500848	-23.7564	9.42526e-125	8.46174e-123	231932	Gimap7	GTPase, IMAP family member 7
319604	1739.77	1.37842	0.058055	23.7434	1.28488e-124	1.14758e-122	319604	Fam168a	family with sequence similarity 168, member A
12495	890.942	-1.73957	0.0736382	-23.6232	2.22692e-123	1.97876e-121	12495	Entpd1	ectonucleoside triphosphate diphosphohydrolase 1
54710	786.431	-1.67943	0.0711676	-23.5983	4.01121e-123	3.54603e-121	54710	Hs3st3b1	heparan sulfate (glucosamine) 3-O-sulfotransferase 3B1
52398	3840.39	-1.02912	0.0438349	-23.4773	6.96372e-122	6.12489e-120	52398	2011-09-01	septin 11
58250	1106.49	-1.88228	0.0804691	-23.3914	5.22993e-121	4.57672e-119	58250	Chst11	carbohydrate sulfotransferase 11
330166	316.654	-2.80387	0.120297	-23.3078	3.6945e-120	3.21681e-118	330166	Miat	myocardial infarction associated transcript (non-protein coding)
16190	3811.41	-1.07341	0.0461461	-23.2612	1.09647e-119	9.49924e-118	16190	Il4ra	interleukin 4 receptor, alpha
102436	7093.7	-1.53229	0.0660069	-23.2141	3.27687e-119	2.8248e-117	102436	Lars2	leucyl-tRNA synthetase, mitochondrial
13026	520.448	-1.97582	0.085136	-23.2078	3.80097e-119	3.26037e-117	13026	Pcyt1a	phosphate cytidylyltransferase 1, choline, alpha isoform
20250	4522.32	0.922672	0.0399264	23.1093	3.73154e-118	3.18505e-116	20250	Scd2	stearoyl-Coenzyme A desaturase 2
20719	705.016	-1.73441	0.075286	-23.0376	1.95954e-117	1.66436e-115	20719	Serpinb6a	serine (or cysteine) peptidase inhibitor, clade B, member 6a
327959	1434.67	1.23744	0.0538938	22.9607	1.15143e-116	9.73212e-115	327959	Xaf1	XIAP associated factor 1
106347	464.273	-2.19202	0.096019	-22.829	2.36135e-115	1.98617e-113	106347	Ildr1	immunoglobulin-like domain containing receptor 1
16476	9330.05	-1.09513	0.048164	-22.7375	1.90845e-114	1.59747e-112	16476	Jun	jun proto-oncogene
17131	1950.67	-1.23526	0.0544142	-22.7011	4.37386e-114	3.64355e-112	17131	Smad7	SMAD family member 7
20345	13318.9	-1.18417	0.0523513	-22.6196	2.77956e-113	2.30438e-111	20345	Selplg	selectin, platelet (p-selectin) ligand
12506	4416.01	-1.08513	0.0481164	-22.5521	1.28088e-112	1.05685e-110	12506	Cd48	CD48 antigen
12306	5508.38	-1.08237	0.0480371	-22.5319	2.02242e-112	1.66078e-110	12306	Anxa2	annexin A2
77590	285.425	2.63583	0.117009	22.5268	2.26627e-112	1.85225e-110	77590	Chst15	carbohydrate (N-acetylgalactosamine 4-sulfate 6-O) sulfotransferase 15
231507	1619.66	-1.73761	0.0772485	-22.4937	4.78096e-112	3.88919e-110	231507	Plac8	placenta-specific 8
229731	1046.95	-1.57131	0.0699835	-22.4526	1.20739e-111	9.77587e-110	229731	Slc25a24	solute carrier family 25 (mitochondrial carrier, phosphate carrier), member 24
67865	1498.23	1.31357	0.0585497	22.4352	1.78705e-111	1.4402e-109	67865	Rgs10	regulator of G-protein signalling 10
14062	2515.12	-1.07486	0.0480127	-22.3871	5.26277e-111	4.22167e-109	14062	F2r	coagulation factor II (thrombin) receptor
67460	487.378	1.75434	0.0784687	22.3572	1.0287e-110	8.21393e-109	67460	Decr1	2,4-dienoyl CoA reductase 1, mitochondrial
22234	7411.74	-0.915857	0.0410592	-22.3058	3.24911e-110	2.58245e-108	22234	Ugcg	UDP-glucose ceramide glucosyltransferase
12569	291.558	2.27791	0.102132	22.3037	3.40136e-110	2.69111e-108	12569	Cdk5r1	cyclin-dependent kinase 5, regulatory subunit 1 (p35)
234671	196.349	2.73813	0.122819	22.294	4.22632e-110	3.32861e-108	234671	Ces2c	carboxylesterase 2C
14595	4487.88	-0.88774	0.0398359	-22.2849	5.17536e-110	4.05763e-108	14595	B4galt1	UDP-Gal:betaGlcNAc beta 1,4- galactosyltransferase, polypeptide 1
30945	3881.57	0.934674	0.0419682	22.271	7.05766e-110	5.50847e-108	30945	Rnf19a	ring finger protein 19A
11852	839.917	-1.62941	0.0732568	-22.2425	1.33356e-109	1.03617e-107	11852	Rhob	ras homolog gene family, member B
17357	1252.64	1.34784	0.0605991	22.242	1.34846e-109	1.04307e-107	17357	Marcksl1	MARCKS-like 1
13482	3264.59	1.13352	0.0509804	22.2344	1.5977e-109	1.23037e-107	13482	Dpp4	dipeptidylpeptidase 4
20893	15059.8	-0.82251	0.0370602	-22.1939	3.93489e-109	3.01681e-107	20893	Bhlhe40	basic helix-loop-helix family, member e40
16852	6566.23	-1.15664	0.0521303	-22.1876	4.52878e-109	3.45684e-107	16852	Lgals1	lectin, galactose binding, soluble 1
12925	2984.8	-1.37135	0.0621575	-22.0624	7.25918e-108	5.51666e-106	12925	Crip1	cysteine-rich protein 1 (intestinal)
16149	7567.95	-1.26711	0.0575047	-22.0349	1.33371e-107	1.00913e-105	16149	Cd74	CD74 antigen (invariant polypeptide of major histocompatibility complex, class II antigen-associated)
22035	1147.65	-1.28323	0.0582533	-22.0284	1.54015e-107	1.16027e-105	22035	Tnfsf10	tumor necrosis factor (ligand) superfamily, member 10
24136	1252.45	-2.09582	0.0952609	-22.0009	2.82484e-107	2.11888e-105	24136	Zeb2	zinc finger E-box binding homeobox 2
279028	2274.92	-1.17495	0.053458	-21.9789	4.58694e-107	3.42578e-105	279028	Adamts13	a disintegrin-like and metallopeptidase (reprolysin type) with thrombospondin type 1 motif, 13
16412	21769.2	-0.803129	0.0366709	-21.901	2.54116e-106	1.88973e-104	16412	Itgb1	integrin beta 1 (fibronectin receptor beta)
105005	168.702	-2.93035	0.134105	-21.8512	7.57752e-106	5.61093e-104	105005	Fam84a	family with sequence similarity 84, member A
12142	1005.9	-1.44528	0.0661808	-21.8384	1.00184e-105	7.38675e-104	12142	Prdm1	PR domain containing 1, with ZNF domain
619715	174.242	-3.01312	0.13821	-21.8011	2.26589e-105	1.6636e-103	619715	Gm6093	predicted gene 6093
14063	864.871	1.4227	0.065319	21.7808	3.53239e-105	2.58252e-103	14063	F2rl1	coagulation factor II (thrombin) receptor-like 1
11864	196.691	-2.68076	0.123238	-21.7527	6.50887e-105	4.73862e-103	11864	Arnt2	aryl hydrocarbon receptor nuclear translocator 2
433022	2028.4	-1.17771	0.0542533	-21.7076	1.73795e-104	1.25998e-102	433022	Plcxd2	phosphatidylinositol-specific phospholipase C, X domain containing 2
71720	2379.85	-1.12146	0.0518526	-21.6278	9.83329e-104	7.09923e-102	71720	Osbpl3	oxysterol binding protein-like 3
72401	254.531	2.66797	0.123367	21.6262	1.0176e-103	7.31619e-102	72401	Slc43a1	solute carrier family 43, member 1
19247	5609.99	0.924169	0.0427476	21.6192	1.18508e-103	8.48508e-102	19247	Ptpn11	protein tyrosine phosphatase, non-receptor type 11
235534	530.934	-2.15377	0.0997078	-21.6008	1.76401e-103	1.25782e-101	235534	Pxylp1	2-phosphoxylose phosphatase 1
56078	759.846	-1.75802	0.0813886	-21.6004	1.7825e-103	1.26579e-101	56078	Car5b	carbonic anhydrase 5b, mitochondrial
14733	368.021	-2.31619	0.107318	-21.5825	2.62423e-103	1.85592e-101	14733	Gpc1	glypican 1
109019	2121.58	-1.3544	0.0629477	-21.5163	1.09615e-102	7.72073e-101	109019	Nabp1	nucleic acid binding protein 1
12810	139.619	-6.84621	0.318232	-21.5133	1.17002e-102	8.20768e-101	12810	Coch	coagulation factor C homolog (Limulus polyphemus)
50928	1193.82	-2.42267	0.112625	-21.511	1.22833e-102	8.58194e-101	50928	Klrg1	killer cell lectin-like receptor subfamily G, member 1
77799	1178.31	-1.35809	0.063257	-21.4694	3.01023e-102	2.09471e-100	77799	Sla2	Src-like-adaptor 2
14119	170.906	2.90566	0.135518	21.4412	5.51609e-102	3.82309e-100	14119	Fbn2	fibrillin 2
75345	2692.25	-1.08071	0.050463	-21.4159	9.50443e-102	6.56108e-100	75345	Slamf7	SLAM family member 7
17127	2975.15	-0.998666	0.046673	-21.3971	1.42284e-101	9.78314e-100	17127	Smad3	SMAD family member 3
12483	1728.5	1.1357	0.0531447	21.37	2.54258e-101	1.74131e-99	12483	Cd22	CD22 antigen
67220	922.741	1.48549	0.0695635	21.3545	3.54285e-101	2.41681e-99	67220	Plekho1	pleckstrin homology domain containing, family O member 1
66454	344.12	-2.18299	0.102449	-21.308	9.57503e-101	6.50614e-99	66454	Nmnat1	nicotinamide nucleotide adenylyltransferase 1
16475	278.172	-2.21583	0.104073	-21.2911	1.37284e-100	9.2919e-99	16475	Ajuba	ajuba LIM protein
26360	2029.45	1.07149	0.0504697	21.2303	5.01585e-100	3.3817e-98	26360	Angptl2	angiopoietin-like 2
66148	1785.96	-1.28308	0.0607062	-21.1359	3.72027e-99	2.49849e-97	66148	Dnajc15	DnaJ (Hsp40) homolog, subfamily C, member 15
12349	380.36	-3.58553	0.169652	-21.1346	3.82342e-99	2.55786e-97	12349	Car2	carbonic anhydrase 2
18611	1778.7	-1.11101	0.0529639	-20.9768	1.06881e-97	7.12282e-96	18611	Pea15a	phosphoprotein enriched in astrocytes 15A
72121	4254.08	0.879368	0.042191	20.8425	1.78174e-96	1.18284e-94	72121	Dennd2d	DENN/MADD domain containing 2D
11838	401.582	1.85481	0.0890331	20.8329	2.17985e-96	1.44161e-94	11838	Arc	activity regulated cytoskeletal-associated protein
16952	370.512	-2.72746	0.13112	-20.8012	4.2169e-96	2.77819e-94	16952	Anxa1	annexin A1
52589	821.778	-3.16598	0.152239	-20.796	4.70164e-96	3.08581e-94	52589	Ncald	neurocalcin delta
319830	281.877	2.33002	0.112212	20.7646	9.05601e-96	5.92126e-94	319830	1500004A13Rik	RIKEN cDNA 1500004A13 gene
13732	2275.51	-1.18169	0.0569616	-20.7454	1.34974e-95	8.79208e-94	13732	Emp3	epithelial membrane protein 3
66871	1816.47	-1.10925	0.0536255	-20.6852	4.70763e-95	3.05502e-93	66871	Cpne8	copine VIII
629303	655.905	-3.80278	0.184498	-20.6115	2.16564e-94	1.40015e-92	629303	Heatr9	HEAT repeat containing 9
237360	508.982	-4.81049	0.23531	-20.4432	6.91051e-93	4.45124e-91	237360	Adamts14	a disintegrin-like and metallopeptidase (reprolysin type) with thrombospondin type 1 motif, 14
14744	1439.37	-1.21559	0.0595058	-20.4281	9.41064e-93	6.03919e-91	14744	Gpr65	G-protein coupled receptor 65
231605	176.492	2.68591	0.131617	20.407	1.44807e-92	9.25856e-91	231605	Galnt9	UDP-N-acetyl-alpha-D-galactosamine:polypeptide N-acetylgalactosaminyltransferase 9
224273	662.254	-1.55757	0.0763289	-20.406	1.47784e-92	9.41419e-91	224273	Crybg3	beta-gamma crystallin domain containing 3
235380	104.446	-4.66002	0.228469	-20.3967	1.78747e-92	1.13449e-90	235380	Dmxl2	Dmx-like 2
667754	207.614	2.31352	0.113886	20.3144	9.60017e-92	6.07088e-90	667754	Ces2d-ps	carboxylesterase 2D, pseudogene
53602	1887.88	1.0903	0.0537336	20.2908	1.54998e-91	9.766e-90	53602	Hpcal1	hippocalcin-like 1
69784	378.896	-2.70196	0.133296	-20.2703	2.35023e-91	1.47545e-89	69784	1500009L16Rik	RIKEN cDNA 1500009L16 gene
15903	449.989	1.67892	0.0828413	20.2667	2.53218e-91	1.58394e-89	15903	Id3	inhibitor of DNA binding 3
214505	1119.88	-1.33311	0.065824	-20.2527	3.36621e-91	2.09807e-89	214505	Gnptg	N-acetylglucosamine-1-phosphotransferase, gamma subunit
16421	11028.4	-0.982051	0.0485549	-20.2256	5.83171e-91	3.62172e-89	16421	Itgb7	integrin beta 7
228608	527.6	1.61708	0.0800666	20.1967	1.04736e-90	6.45823e-89	228608	Smox	spermine oxidase
338362	330.688	-2.60048	0.128757	-20.1968	1.04542e-90	6.45823e-89	338362	Ust	uronyl-2-sulfotransferase
98388	758.759	-1.40246	0.0694632	-20.19	1.19839e-90	7.36329e-89	98388	Chst10	carbohydrate sulfotransferase 10
27354	787.963	1.23564	0.0612511	20.1733	1.68125e-90	1.02936e-88	27354	Nbn	nibrin
229599	452.622	1.73018	0.0860117	20.1157	5.38123e-90	3.28312e-88	229599	Ciart	circadian associated repressor of transcription
107587	109.664	-6.57125	0.32722	-20.082	1.05949e-89	6.44136e-88	107587	Osr2	odd-skipped related 2
77578	492.511	1.59215	0.0792917	20.0796	1.11196e-89	6.73672e-88	77578	Bcl9	B cell CLL/lymphoma 9
244745	1764.57	-1.15424	0.0575305	-20.0631	1.55111e-89	9.36448e-88	244745	Dpy19l1	dpy-19-like 1 (C. elegans)
15007	1168.96	-1.48729	0.0741575	-20.0559	1.79442e-89	1.07958e-87	15007	H2-Q10	histocompatibility 2, Q region locus 10
14579	1590.9	-1.05479	0.0526897	-20.0189	3.77035e-89	2.26051e-87	14579	Gem	GTP binding protein (gene overexpressed in skeletal muscle)
268512	1159.09	1.08201	0.0541877	19.9679	1.04805e-88	6.2619e-87	268512	Slc26a11	solute carrier family 26, member 11
433100	860.965	-1.45667	0.0730186	-19.9493	1.51993e-88	9.05013e-87	433100	AA388235	expressed sequence AA388235
244233	153.258	-5.16417	0.259025	-19.9369	1.94682e-88	1.15522e-86	244233	Cd163l1	CD163 molecule-like 1
14425	283.035	-2.92133	0.146672	-19.9175	2.87209e-88	1.69845e-86	14425	Galnt3	UDP-N-acetyl-alpha-D-galactosamine:polypeptide N-acetylgalactosaminyltransferase 3
19881	646.948	-2.01841	0.101457	-19.8944	4.55466e-88	2.68431e-86	19881	Rom1	rod outer segment membrane protein 1
207777	662.313	-1.6881	0.0850443	-19.8497	1.10963e-87	6.51749e-86	207777	Bzrap1	benzodiazepine receptor associated protein 1
14581	1036.28	1.23397	0.0621923	19.8412	1.31354e-87	7.6891e-86	14581	Gfi1	growth factor independent 1
23969	1064.32	1.17465	0.0593663	19.7864	3.89563e-87	2.27271e-85	23969	Pacsin1	protein kinase C and casein kinase substrate in neurons 1
17951	485.054	-1.61637	0.081982	-19.7162	1.56559e-86	9.10302e-85	17951	Naip5	NLR family, apoptosis inhibitory protein 5
20393	3521.18	-0.865118	0.0440317	-19.6476	6.05705e-86	3.51005e-84	20393	Sgk1	serum/glucocorticoid regulated kinase 1
18619	355.706	-1.71725	0.0874256	-19.6424	6.71718e-86	3.87962e-84	18619	Penk	preproenkephalin
20409	3474.87	-0.880487	0.0448459	-19.6336	7.98161e-86	4.59459e-84	20409	Ostf1	osteoclast stimulating factor 1
193385	9828.13	-0.810525	0.0413355	-19.6085	1.30931e-85	7.51206e-84	193385	Fam65b	family with sequence similarity 65, member B
16206	1072.54	1.15752	0.0591135	19.5813	2.23265e-85	1.27674e-83	16206	Lrig1	leucine-rich repeats and immunoglobulin-like domains 1
17937	1258.63	1.11847	0.0572673	19.5306	6.02783e-85	3.43567e-83	17937	Nab2	Ngfi-A binding protein 2
56318	855.542	-1.29271	0.0661921	-19.5296	6.15299e-85	3.4955e-83	56318	Acpp	acid phosphatase, prostate
16153	464.08	-1.57221	0.0805646	-19.5149	8.199e-85	4.64262e-83	16153	Il10	interleukin 10
16848	4670.26	-1.17368	0.0601883	-19.5001	1.09513e-84	6.16081e-83	16848	Lfng	LFNG O-fucosylpeptide 3-beta-N-acetylglucosaminyltransferase
20515	6223.92	-0.696436	0.0357144	-19.5001	1.09488e-84	6.16081e-83	20515	Slc20a1	solute carrier family 20, member 1
231603	305.541	1.78082	0.0913293	19.4989	1.12206e-84	6.29191e-83	231603	A630023P12Rik	RIKEN cDNA A630023P12 gene
230787	709.431	-1.64057	0.0842299	-19.4773	1.70981e-84	9.55676e-83	230787	Themis2	thymocyte selection associated family member 2
16764	2181.12	1.16653	0.0599074	19.4723	1.88588e-84	1.05069e-82	16764	Aff3	AF4/FMR2 family, member 3
18846	315.833	2.09006	0.107373	19.4655	2.15567e-84	1.19716e-82	18846	Plxna3	plexin A3
76566	1029.5	1.12039	0.0576566	19.4321	4.12935e-84	2.28592e-82	76566	Fam101b	family with sequence similarity 101, member B
244234	107.326	-4.57411	0.235622	-19.4129	6.00475e-84	3.31352e-82	244234	5830411N06Rik	RIKEN cDNA 5830411N06 gene
20741	153.913	2.92842	0.150856	19.412	6.11418e-84	3.36319e-82	20741	Sptb	spectrin beta, erythrocytic
22138	1566.81	-3.39922	0.175481	-19.3708	1.36061e-83	7.46056e-82	22138	Ttn	titin
20449	934.642	1.19167	0.0615509	19.3607	1.65568e-83	9.04985e-82	20449	St8sia1	ST8 alpha-N-acetyl-neuraminide alpha-2,8-sialyltransferase 1
102466620	746.525	-1.87949	0.0972926	-19.3179	3.8e-83	2.07052e-81	102466620	Mir6240	microRNA 6240
12227	6218.26	-0.771702	0.0399591	-19.3123	4.23444e-83	2.30001e-81	12227	Btg2	B cell translocation gene 2, anti-proliferative
320790	10538.9	-0.682552	0.0353887	-19.2873	6.86871e-83	3.71919e-81	320790	Chd7	chromodomain helicase DNA binding protein 7
13024	2296.95	-1.0772	0.0558693	-19.2807	7.80315e-83	4.212e-81	13024	Ctla2a	cytotoxic T lymphocyte-associated protein 2 alpha
16398	157.484	-3.87994	0.20145	-19.2601	1.16157e-82	6.2505e-81	16398	Itga2	integrin alpha 2
19122	18068.9	-0.887879	0.0461041	-19.2581	1.2068e-82	6.47377e-81	19122	Prnp	prion protein
19414	10235.2	-0.812568	0.0422393	-19.2373	1.80521e-82	9.65398e-81	19414	Rasa3	RAS p21 protein activator 3
84544	2253.58	-0.898923	0.0467371	-19.2336	1.93681e-82	1.03259e-80	84544	Cd96	CD96 antigen
240672	3114.14	-1.25355	0.0652723	-19.2049	3.36715e-82	1.78965e-80	240672	Dusp5	dual specificity phosphatase 5
230979	728.213	1.34792	0.0702603	19.1847	4.97166e-82	2.63437e-80	230979	Tnfrsf14	tumor necrosis factor receptor superfamily, member 14 (herpesvirus entry mediator)
22240	89.9482	-6.19839	0.324119	-19.1238	1.59942e-81	8.44914e-80	22240	Dpysl3	dihydropyrimidinase-like 3
23872	1660.86	0.969357	0.0507188	19.1124	1.99217e-81	1.04919e-79	23872	Ets2	E26 avian leukemia oncogene 2, 3' domain
13646	133.39	6.56469	0.343771	19.0961	2.71811e-81	1.42717e-79	13646	Klk1b22	kallikrein 1-related peptidase b22
103712	180.176	2.73221	0.143502	19.0395	8.0364e-81	4.20685e-79	103712	6330403K07Rik	RIKEN cDNA 6330403K07 gene
50524	217.751	2.15068	0.112976	19.0366	8.48428e-81	4.42792e-79	50524	Sall2	sal-like 2 (Drosophila)
14886	6485.41	0.725716	0.0382013	18.9971	1.80063e-80	9.36924e-79	14886	Gtf2i	general transcription factor II I
11811	394.908	-2.07245	0.109286	-18.9635	3.41847e-80	1.77341e-78	11811	Apobec2	apolipoprotein B mRNA editing enzyme, catalytic polypeptide 2
19401	1954.56	-1.25769	0.0663622	-18.9519	4.26145e-80	2.20412e-78	19401	Rara	retinoic acid receptor, alpha
93679	3069.1	1.02612	0.054144	18.9516	4.28397e-80	2.20918e-78	93679	Trim8	tripartite motif-containing 8
226519	1381.51	-1.20784	0.0637858	-18.9358	5.78093e-80	2.97229e-78	226519	Lamc1	laminin, gamma 1
110956	6411.76	-0.715034	0.0378644	-18.884	1.54302e-79	7.91005e-78	110956	D17H6S56E-5	DNA segment, Chr 17, human D6S56E 5
215819	92.3287	4.73229	0.250703	18.8761	1.79368e-79	9.1679e-78	215819	Nhsl1	NHS-like 1
320127	82.5161	-4.59236	0.243579	-18.8536	2.74337e-79	1.39807e-77	320127	Dgki	diacylglycerol kinase, iota
210789	3676.86	0.882114	0.0468372	18.8336	4.00481e-79	2.03494e-77	210789	Tbc1d4	TBC1 domain family, member 4
217340	429.134	1.59374	0.0847614	18.8026	7.18478e-79	3.64008e-77	217340	Rnf157	ring finger protein 157
76482	1809.44	-0.90336	0.0481533	-18.7601	1.60185e-78	8.0919e-77	76482	3110002H16Rik	RIKEN cDNA 3110002H16 gene
14670	1719.77	1.03531	0.055279	18.7288	2.88612e-78	1.45372e-76	14670	Gnl1	guanine nucleotide binding protein-like 1
232975	182.521	2.56297	0.137223	18.6774	7.56393e-78	3.79885e-76	232975	Atp1a3	ATPase, Na+/K+ transporting, alpha 3 polypeptide
71887	729.455	-1.50279	0.0804982	-18.6687	8.90594e-78	4.45992e-76	71887	Ppm1j	protein phosphatase 1J
75292	1171.03	-1.23312	0.0660964	-18.6564	1.11972e-77	5.5912e-76	75292	Prkd3	protein kinase D3
100042480	278.333	-3.02439	0.162219	-18.6439	1.41596e-77	7.05011e-76	100042480	Nhsl2	NHS-like 2
226255	315.001	-2.03983	0.109553	-18.6196	2.22979e-77	1.10704e-75	226255	Atrnl1	attractin like 1
319622	520.318	-1.46167	0.0788101	-18.5467	8.67076e-77	4.29252e-75	319622	Itpripl2	inositol 1,4,5-triphosphate receptor interacting protein-like 2
19016	79.2902	-5.08209	0.274316	-18.5264	1.26438e-76	6.24159e-75	19016	Pparg	peroxisome proliferator activated receptor gamma
67016	2569.16	0.96885	0.0525078	18.4515	5.06779e-76	2.49459e-74	67016	Tbc1d2b	TBC1 domain family, member 2B
22165	1238.77	-1.0862	0.0589175	-18.436	6.75754e-76	3.31694e-74	22165	Txk	TXK tyrosine kinase
240354	7183.82	0.77233	0.041901	18.4322	7.24268e-76	3.54503e-74	240354	Malt1	MALT1 paracaspase
214855	4828.54	-0.759261	0.0413478	-18.3628	2.60762e-75	1.27274e-73	214855	Arid5a	AT rich interactive domain 5A (MRF1-like)
100604	2213.46	-0.88296	0.048087	-18.3617	2.66082e-75	1.29506e-73	100604	Lrrc8c	leucine rich repeat containing 8 family, member C
18576	3060.72	0.951677	0.0519489	18.3195	5.7849e-75	2.8077e-73	18576	Pde3b	phosphodiesterase 3B, cGMP-inhibited
17035	252.024	2.12146	0.115841	18.3135	6.45285e-75	3.12314e-73	17035	Lxn	latexin
17119	2810.72	-0.764141	0.0419706	-18.2066	4.5773e-74	2.20922e-72	17119	Mxd1	MAX dimerization protein 1
20501	1982.38	0.867484	0.0476722	18.1968	5.46678e-74	2.63119e-72	20501	Slc16a1	solute carrier family 16 (monocarboxylic acid transporters), member 1
106504	5708.86	-0.715484	0.0393494	-18.1828	7.05835e-74	3.38781e-72	106504	Stk38	serine/threonine kinase 38
17318	743.79	1.36807	0.0752936	18.1698	8.95191e-74	4.2848e-72	17318	Mid1	midline 1
239849	208.928	-2.81977	0.155191	-18.1696	8.98152e-74	4.28713e-72	239849	Cd200r4	CD200 receptor 4
66641	1241.71	-1.04937	0.0579959	-18.0939	3.55832e-73	1.69382e-71	66641	Sike1	suppressor of IKBKE 1
74645	925.911	1.18165	0.0654536	18.0532	7.44121e-73	3.53243e-71	74645	Fam46c	family with sequence similarity 46, member C
18584	315.604	-1.95986	0.108639	-18.0402	9.42015e-73	4.45965e-71	18584	Pde8a	phosphodiesterase 8A
76024	445.506	-1.60307	0.0890706	-17.9978	2.02865e-72	9.57777e-71	76024	Gm11346	X-linked lymphocyte-regulated 5 pseudogene
11835	487.987	-1.50132	0.0835324	-17.9729	3.17685e-72	1.4958e-70	11835	Ar	androgen receptor
77619	214.527	2.25402	0.125421	17.9717	3.24806e-72	1.52518e-70	77619	Prelid2	PRELI domain containing 2
50771	2215.8	0.81422	0.0455385	17.8798	1.69364e-71	7.93129e-70	50771	Atp9b	ATPase, class II, type 9B
100503536	1593.46	-1.17392	0.0656735	-17.8751	1.84337e-71	8.60918e-70	100503536	Gm19757	predicted gene, 19757
72148	556.146	-1.47109	0.0824312	-17.8463	3.09067e-71	1.43957e-69	72148	Tdrp	testis development related protein
76589	451.444	-1.81875	0.102123	-17.8094	5.96949e-71	2.77301e-69	76589	Unc5cl	unc-5 homolog C (C. elegans)-like
246177	9227.68	-0.90176	0.0507317	-17.7751	1.1024e-70	5.10728e-69	246177	Myo1g	myosin IG
66922	1047.03	-1.30443	0.0734884	-17.7502	1.71839e-70	7.93988e-69	66922	Rras2	related RAS viral (r-ras) oncogene homolog 2
71398	296.277	-2.37349	0.13425	-17.6796	6.02478e-70	2.77637e-68	71398	5430427O19Rik	RIKEN cDNA 5430427O19 gene
13350	1041.4	-1.16929	0.06637	-17.6178	1.79858e-69	8.26629e-68	13350	Dgat1	diacylglycerol O-acyltransferase 1
56325	835.794	1.19526	0.0678463	17.6172	1.81725e-69	8.33e-68	56325	Abcb9	ATP-binding cassette, sub-family B (MDR/TAP), member 9
13034	1079.62	1.07252	0.0609053	17.6096	2.07816e-69	9.50086e-68	13034	Ctse	cathepsin E
70178	628.01	1.22362	0.0695608	17.5906	2.90532e-69	1.32475e-67	70178	Abhd17c	abhydrolase domain containing 17C
30925	5576.29	0.742808	0.0422818	17.568	4.33075e-69	1.96952e-67	30925	Slamf6	SLAM family member 6
19280	1572.63	1.11475	0.0636401	17.5165	1.07275e-68	4.86585e-67	19280	Ptprs	protein tyrosine phosphatase, receptor type, S
68262	381.442	-1.8719	0.107047	-17.4868	1.80692e-68	8.17453e-67	68262	Agpat4	1-acylglycerol-3-phosphate O-acyltransferase 4 (lysophosphatidic acid acyltransferase, delta)
227737	507.303	-2.16009	0.123589	-17.4781	2.10432e-68	9.4952e-67	227737	Fam129b	family with sequence similarity 129, member B
434234	613.091	-1.35768	0.0777022	-17.4728	2.3068e-68	1.03818e-66	434234	2610020H08Rik	RIKEN cDNA 2610020H08 gene
73095	377.027	1.52584	0.0874576	17.4467	3.64856e-68	1.63779e-66	73095	Slc25a42	solute carrier family 25, member 42
58801	2210.33	-1.00203	0.0574857	-17.431	4.80408e-68	2.15091e-66	58801	Pmaip1	phorbol-12-myristate-13-acetate-induced protein 1
114601	3307.1	-0.753159	0.0433212	-17.3855	1.06328e-67	4.74832e-66	114601	Ehbp1l1	EH domain binding protein 1-like 1
70974	1105.55	-1.20265	0.069231	-17.3715	1.35659e-67	6.04257e-66	70974	Pgm2l1	phosphoglucomutase 2-like 1
207521	472.611	-1.57882	0.0910043	-17.3489	2.01028e-67	8.93133e-66	207521	Dtx4	deltex 4 homolog (Drosophila)
228961	1972.28	0.93094	0.0537329	17.3253	3.03019e-67	1.34281e-65	228961	Npepl1	aminopeptidase-like 1
381924	408.243	-2.28732	0.132059	-17.3204	3.30012e-67	1.4587e-65	381924	Itgad	integrin, alpha D
21414	14648.8	0.636787	0.036856	17.2777	6.9223e-67	3.05198e-65	21414	Tcf7	transcription factor 7, T cell specific
94212	2820.52	-0.908922	0.0526402	-17.2667	8.38001e-67	3.68529e-65	94212	Pag1	phosphoprotein associated with glycosphingolipid microdomains 1
71586	1596.8	0.963328	0.0558926	17.2353	1.44219e-66	6.32629e-65	71586	Ifih1	interferon induced with helicase C domain 1
12531	6408.03	-0.730728	0.0423998	-17.2342	1.47036e-66	6.43357e-65	12531	Cdc25b	cell division cycle 25B
17132	2956.73	0.723116	0.0419731	17.2281	1.63438e-66	7.13323e-65	17132	Maf	avian musculoaponeurotic fibrosarcoma (v-maf) AS42 oncogene homolog
57080	162.749	2.80186	0.162665	17.2247	1.73398e-66	7.54892e-65	57080	Gtf2ird1	general transcription factor II I repeat domain-containing 1
17948	639.297	-1.23446	0.0718447	-17.1824	3.59859e-66	1.56272e-64	17948	Naip2	NLR family, apoptosis inhibitory protein 2
224829	1434.34	1.08286	0.063025	17.1815	3.65532e-66	1.58339e-64	224829	Trerf1	transcriptional regulating factor 1
50723	307.172	-2.02325	0.117852	-17.1677	4.63179e-66	2.00137e-64	50723	Icosl	icos ligand
329427	83.676	3.40475	0.198501	17.1523	6.0381e-66	2.60254e-64	329427	Chn1os3	chimerin 1, opposite strand 3
381290	4158.66	-0.929788	0.0542233	-17.1474	6.57557e-66	2.82717e-64	381290	Atp2b4	ATPase, Ca++ transporting, plasma membrane 4
83925	850.783	-1.2557	0.0732363	-17.1458	6.75638e-66	2.89772e-64	83925	Trps1	trichorhinophalangeal syndrome I (human)
106763	98.9418	-2.87498	0.167705	-17.1431	7.08267e-66	3.03016e-64	106763	Ttbk1	tau tubulin kinase 1
18810	10874.2	-1.13146	0.0660343	-17.1345	8.21249e-66	3.50487e-64	18810	Plec	plectin
12325	1870.99	-0.923143	0.053942	-17.1136	1.17501e-65	5.00231e-64	12325	Camk2g	calcium/calmodulin-dependent protein kinase II gamma
11839	233.856	-1.67825	0.0981687	-17.0956	1.60074e-65	6.79805e-64	11839	Areg	amphiregulin
229474	88.6938	3.36515	0.197282	17.0576	3.06898e-65	1.30015e-63	229474	Fhdc1	FH2 domain containing 1
100340	761.206	1.22655	0.0720071	17.0338	4.61439e-65	1.95009e-63	100340	Smpdl3b	sphingomyelin phosphodiesterase, acid-like 3B
20148	512.9	1.37686	0.0808635	17.0269	5.18505e-65	2.18592e-63	20148	Dhrs3	dehydrogenase/reductase (SDR family) member 3
71228	137.4	-3.74702	0.220382	-17.0024	7.88301e-65	3.31527e-63	71228	Dlg5	discs, large homolog 5 (Drosophila)
16502	184.267	-3.13145	0.184273	-16.9935	9.1703e-65	3.84731e-63	16502	Kcnc1	potassium voltage gated channel, Shaw-related subfamily, member 1
100041151	207.44	1.89271	0.111847	16.9223	3.08221e-64	1.28999e-62	100041151	Gm3636	predicted gene 3636
231070	1944.31	0.785585	0.0464419	16.9154	3.46217e-64	1.44552e-62	231070	Insig1	insulin induced gene 1
238393	301.525	-1.64992	0.0977441	-16.88	6.31623e-64	2.6308e-62	238393	Serpina3f	serine (or cysteine) peptidase inhibitor, clade A, member 3F
78887	1506.86	-0.904813	0.0536444	-16.8668	7.89004e-64	3.27844e-62	78887	Sfi1	Sfi1 homolog, spindle assembly associated (yeast)
72543	401.501	1.38143	0.0819935	16.848	1.0853e-63	4.49881e-62	72543	Mvb12b	multivesicular body subunit 12B
20975	831.077	1.10547	0.0656528	16.8382	1.2816e-63	5.29981e-62	20975	Synj2	synaptojanin 2
16878	261.626	1.8707	0.111118	16.8352	1.34709e-63	5.55738e-62	16878	Lif	leukemia inhibitory factor
20194	7695.26	-0.92868	0.0551676	-16.8338	1.37954e-63	5.67775e-62	20194	S100a10	S100 calcium binding protein A10 (calpactin)
237847	561.809	-1.48934	0.0885152	-16.8259	1.57775e-63	6.47813e-62	237847	Rtn4rl1	reticulon 4 receptor-like 1
56722	741.867	1.18493	0.0704787	16.8125	1.97528e-63	8.09119e-62	56722	Litaf	LPS-induced TN factor
225884	758.092	1.25901	0.0749051	16.808	2.13073e-63	8.70734e-62	225884	BC021614	cDNA sequence BC021614
19672	822.148	-1.19967	0.0715852	-16.7586	4.90037e-63	1.99785e-61	19672	Rcn1	reticulocalbin 1
104027	755.506	1.2095	0.0723645	16.714	1.03692e-62	4.21754e-61	104027	Synpo	synaptopodin
76108	559.445	-1.56934	0.0940393	-16.6881	1.59999e-62	6.49252e-61	76108	Rap2a	RAS related protein 2a
29877	741.859	-1.28227	0.0770437	-16.6434	3.37796e-62	1.36752e-60	29877	Hdgfrp3	hepatoma-derived growth factor, related protein 3
22409	82.1135	4.47294	0.269119	16.6207	4.93817e-62	1.99449e-60	22409	Wnt10a	wingless-type MMTV integration site family, member 10A
14247	2836.9	-0.768873	0.0463678	-16.582	9.39684e-62	3.78649e-60	14247	Fli1	Friend leukemia integration 1
271305	364.012	-1.97768	0.119303	-16.5769	1.02405e-61	4.11689e-60	271305	Phf21b	PHD finger protein 21B
276905	2458.13	-0.878418	0.0530583	-16.5557	1.45558e-61	5.83815e-60	276905	Armc7	armadillo repeat containing 7
108816	7925.12	-0.858247	0.0518933	-16.5387	1.93217e-61	7.73179e-60	108816	4933409K07Rik	RIKEN cDNA 4933409K07 gene
78339	2223.47	1.07022	0.0647596	16.5261	2.38017e-61	9.50256e-60	78339	Ttyh3	tweety homolog 3 (Drosophila)
85030	472.941	-1.30539	0.0789944	-16.5251	2.41906e-61	9.63563e-60	85030	Tnfrsf25	tumor necrosis factor receptor superfamily, member 25
20850	2868.78	0.850743	0.0515241	16.5115	3.0303e-61	1.20427e-59	20850	Stat5a	signal transducer and activator of transcription 5A
16642	332.447	-4.55868	0.276259	-16.5015	3.58098e-61	1.41986e-59	16642	Klrc2	killer cell lectin-like receptor subfamily C, member 2
11676	153.313	2.17739	0.132352	16.4515	8.17856e-61	3.23539e-59	11676	Aldoc	aldolase C, fructose-bisphosphate
26943	8906.22	-0.625809	0.0380403	-16.4512	8.22496e-61	3.24633e-59	26943	Serinc3	serine incorporator 3
11871	559.562	1.26279	0.0768903	16.4233	1.30298e-60	5.13106e-59	11871	Art2a-ps	ADP-ribosyltransferase 2a, pseudogene
212281	960.181	-1.18618	0.0722633	-16.4148	1.49979e-60	5.8927e-59	212281	Zfp729a	zinc finger protein 729a
18708	4230.93	-0.70021	0.0426782	-16.4068	1.71082e-60	6.70665e-59	18708	Pik3r1	phosphatidylinositol 3-kinase, regulatory subunit, polypeptide 1 (p85 alpha)
106068	601.215	1.23795	0.0755601	16.3836	2.50384e-60	9.79325e-59	106068	Slc45a4	solute carrier family 45, member 4
67102	2473.89	-0.702519	0.0429695	-16.3493	4.40304e-60	1.71828e-58	67102	D16Ertd472e	DNA segment, Chr 16, ERATO Doi 472, expressed
107607	2595.55	-1.04163	0.0637126	-16.3489	4.42911e-60	1.72457e-58	107607	Nod1	nucleotide-binding oligomerization domain containing 1
319899	297.408	1.62208	0.0996077	16.2847	1.26761e-59	4.92463e-58	319899	Dock6	dedicator of cytokinesis 6
14569	8091.55	0.704619	0.043285	16.2786	1.40094e-59	5.43045e-58	14569	Gdi2	guanosine diphosphate (GDP) dissociation inhibitor 2
269389	896.36	1.30778	0.0803787	16.2703	1.60364e-59	6.2023e-58	269389	Tox2	TOX high mobility group box family member 2
52468	3260.54	0.832244	0.0511547	16.2691	1.63427e-59	6.30667e-58	52468	Ctdsp2	CTD (carboxy-terminal domain, RNA polymerase II, polypeptide A) small phosphatase 2
16401	32127.9	-0.915727	0.0563002	-16.2651	1.74708e-59	6.72704e-58	16401	Itga4	integrin alpha 4
239556	136.482	-2.71313	0.166921	-16.254	2.09333e-59	8.04236e-58	239556	Cacna1i	calcium channel, voltage-dependent, alpha 1I subunit
68713	237.485	-3.69405	0.227518	-16.2363	2.79318e-59	1.07074e-57	68713	Ifitm1	interferon induced transmembrane protein 1
16763	155.925	2.34804	0.144679	16.2293	3.12801e-59	1.19645e-57	16763	Lad1	ladinin
78286	643.475	1.43926	0.0887167	16.2231	3.46313e-59	1.32171e-57	78286	Nav2	neuron navigator 2
63959	1830.1	0.972126	0.0599685	16.2106	4.2425e-59	1.6156e-57	63959	Slc29a1	solute carrier family 29 (nucleoside transporters), member 1
14608	115.896	2.41988	0.149299	16.2084	4.40144e-59	1.67245e-57	14608	Gpr83	G protein-coupled receptor 83
19259	105.912	2.67156	0.164832	16.2078	4.44406e-59	1.68495e-57	19259	Ptpn5	protein tyrosine phosphatase, non-receptor type 5
66412	203.321	-1.90845	0.118	-16.1734	7.76988e-59	2.93949e-57	66412	Arrdc4	arrestin domain containing 4
19221	203.511	2.02025	0.125351	16.1167	1.94668e-58	7.34862e-57	19221	Ptgfrn	prostaglandin F2 receptor negative regulator
26364	12742.4	-0.693623	0.0430488	-16.1125	2.0848e-58	7.85291e-57	26364	Adgre5	adhesion G protein-coupled receptor E5
11792	683.791	1.12211	0.0697202	16.0945	2.78836e-58	1.04802e-56	11792	Apex1	apurinic/apyrimidinic endonuclease 1
231287	2750.04	-0.780256	0.0485024	-16.087	3.14845e-58	1.18081e-56	231287	Atp10d	ATPase, class V, type 10D
268445	380.911	1.35853	0.0846163	16.0552	5.26083e-58	1.96878e-56	268445	Ankrd13b	ankyrin repeat domain 13b
18671	1511.76	-0.9158	0.0574591	-15.9383	3.43693e-57	1.28068e-55	18671	Abcb1a	ATP-binding cassette, sub-family B (MDR/TAP), member 1A
69718	1382.66	0.871987	0.0547155	15.9367	3.52278e-57	1.30985e-55	69718	Ipmk	inositol polyphosphate multikinase
11603	500.373	1.39622	0.0876903	15.9222	4.44366e-57	1.64872e-55	11603	Agrn	agrin
227929	9394.27	-0.610193	0.0383256	-15.9213	4.5098e-57	1.66969e-55	227929	Cytip	cytohesin 1 interacting protein
399675	49.4699	-5.73007	0.359948	-15.9192	4.66523e-57	1.72355e-55	399675	Tdpoz4	TD and POZ domain containing 4
104418	13208.3	0.821937	0.0516858	15.9026	6.08253e-57	2.24238e-55	104418	Dgkz	diacylglycerol kinase zeta
230857	1992.16	0.841849	0.0530166	15.879	8.85936e-57	3.25915e-55	230857	Ece1	endothelin converting enzyme 1
277360	14271.5	-0.799485	0.0504713	-15.8404	1.63848e-56	6.01481e-55	277360	Prex1	phosphatidylinositol-3,4,5-trisphosphate-dependent Rac exchange factor 1
56338	4435.25	-0.70857	0.0447442	-15.836	1.7559e-56	6.43224e-55	56338	Txnip	thioredoxin interacting protein
66970	291.29	1.59302	0.100772	15.8081	2.7374e-56	1.00065e-54	66970	Ssbp2	single-stranded DNA binding protein 2
76251	1408.62	-0.82751	0.05235	-15.8073	2.77182e-56	1.0111e-54	76251	Ercc6l2	excision repair cross-complementing rodent repair deficiency, complementation group 6 like 2
67609	1434.15	-0.917083	0.0581041	-15.7834	4.04534e-56	1.47255e-54	67609	4930453N24Rik	RIKEN cDNA 4930453N24 gene
20442	4235.26	0.773241	0.0490817	15.7542	6.43112e-56	2.3361e-54	20442	St3gal1	ST3 beta-galactoside alpha-2,3-sialyltransferase 1
59027	2103.68	0.817285	0.0520305	15.7078	1.33726e-55	4.84741e-54	59027	Nampt	nicotinamide phosphoribosyltransferase
72318	4865.53	-0.683645	0.043566	-15.6922	1.7109e-55	6.18888e-54	72318	Cyth4	cytohesin 4
329739	663.583	-1.25712	0.0801395	-15.6866	1.8679e-55	6.74273e-54	329739	Fam102b	family with sequence similarity 102, member B
320717	1831.28	0.761695	0.0485792	15.6794	2.0909e-55	7.53202e-54	320717	Pptc7	PTC7 protein phosphatase homolog (S. cerevisiae)
68553	174.94	-2.17474	0.138761	-15.6725	2.33123e-55	8.38033e-54	68553	Col6a4	collagen, type VI, alpha 4
226098	223.214	1.6808	0.107382	15.6525	3.19282e-55	1.14538e-53	226098	Hectd2	HECT domain containing 2
100041678	80.1417	3.09242	0.197609	15.6492	3.36518e-55	1.20472e-53	100041678	Gm3500	predicted gene 3500
56356	3230.37	0.69405	0.044394	15.6339	4.28032e-55	1.52918e-53	56356	Gltp	glycolipid transfer protein
14748	70.5185	3.52637	0.226092	15.597	7.62883e-55	2.71985e-53	14748	Gpr3	G-protein coupled receptor 3
16599	3628.38	-0.694639	0.0445777	-15.5826	9.55173e-55	3.39842e-53	16599	Klf3	Kruppel-like factor 3 (basic)
19651	3447.83	-0.618589	0.0398166	-15.5359	1.98153e-54	7.03564e-53	19651	Rbl2	retinoblastoma-like 2
21929	30556.5	-0.647279	0.0416828	-15.5287	2.21837e-54	7.86047e-53	21929	Tnfaip3	tumor necrosis factor, alpha-induced protein 3
74552	2978.67	-0.698368	0.0450838	-15.4904	4.02501e-54	1.42329e-52	74552	Nipal3	NIPA-like domain containing 3
230594	3457.7	-0.78106	0.050447	-15.4828	4.53438e-54	1.60015e-52	230594	Zcchc11	zinc finger, CCHC domain containing 11
13611	3426.71	-0.961891	0.0622132	-15.4612	6.34192e-54	2.23346e-52	13611	S1pr4	sphingosine-1-phosphate receptor 4
15531	1350.76	1.05446	0.0682342	15.4535	7.14366e-54	2.51071e-52	15531	Ndst1	N-deacetylase/N-sulfotransferase (heparan glucosaminyl) 1
16821	273.777	-2.59739	0.168263	-15.4365	9.30299e-54	3.26301e-52	16821	Lcn4	lipocalin 4
13875	904.271	1.11632	0.0723915	15.4205	1.19089e-53	4.16858e-52	13875	Erf	Ets2 repressor factor
24017	1302.71	-0.953099	0.0618168	-15.4181	1.23635e-53	4.31901e-52	24017	Rnf13	ring finger protein 13
229571	51.0875	-4.83662	0.313906	-15.4078	1.44964e-53	5.05391e-52	229571	Gm4858	predicted gene 4858
100041515	92.2225	2.71762	0.176463	15.4005	1.62429e-53	5.65142e-52	100041515	Gm3383	predicted gene 3383
667373	1455.84	-0.935545	0.0607776	-15.3929	1.8262e-53	6.34119e-52	667373	Ifit1bl1	interferon induced protein with tetratricpeptide repeats 1B like 1
13421	1029.46	1.05463	0.0686045	15.3727	2.49685e-53	8.65257e-52	13421	Dnase1l3	deoxyribonuclease 1-like 3
17681	79.8775	-4.604	0.299692	-15.3625	2.92249e-53	1.01074e-51	17681	Msc	musculin
67647	3012.54	-0.731062	0.0476066	-15.3563	3.21428e-53	1.10944e-51	67647	4930523C07Rik	RIKEN cDNA 4930523C07 gene
381157	89.8473	3.45274	0.225258	15.3279	4.97562e-53	1.71397e-51	381157	Greb1l	growth regulation by estrogen in breast cancer-like
100043757	2896.58	0.962014	0.0629267	15.2878	9.21453e-53	3.16786e-51	100043757	Zfp831	zinc finger protein 831
29817	72.2061	-2.94659	0.192856	-15.2787	1.06006e-52	3.63716e-51	29817	Igfbp7	insulin-like growth factor binding protein 7
22379	982.518	0.930224	0.0610143	15.246	1.75041e-52	5.99393e-51	22379	Fmnl3	formin-like 3
22022	3667.73	-0.848152	0.0556421	-15.243	1.83277e-52	6.26358e-51	22022	Tpst2	protein-tyrosine sulfotransferase 2
14998	979.178	1.18959	0.0780461	15.2422	1.85595e-52	6.33031e-51	14998	H2-DMa	histocompatibility 2, class II, locus DMa
17025	703.013	1.21512	0.0797472	15.2372	2.00329e-52	6.81946e-51	17025	Alad	aminolevulinate, delta-, dehydratase
320365	657.698	-1.16698	0.076631	-15.2285	2.2878e-52	7.77269e-51	320365	Fry	furry homolog (Drosophila)
54667	5523.02	-0.641698	0.0421927	-15.2088	3.09344e-52	1.04893e-50	54667	Atp8b2	ATPase, class I, type 8B, member 2
20621	268.094	1.56871	0.103208	15.1995	3.56241e-52	1.20558e-50	20621	Snn	stannin
13032	2785.38	-0.739606	0.0487531	-15.1704	5.5511e-52	1.87493e-50	13032	Ctsc	cathepsin C
213068	3016.82	-0.783567	0.0517592	-15.1387	8.9965e-52	3.03273e-50	213068	Tmem71	transmembrane protein 71
19258	1271.51	-1.12384	0.0742428	-15.1374	9.18266e-52	3.08948e-50	19258	Ptpn4	protein tyrosine phosphatase, non-receptor type 4
20446	185.421	2.92526	0.193352	15.1292	1.03998e-51	3.4922e-50	20446	St6galnac2	ST6 (alpha-N-acetyl-neuraminyl-2,3-beta-galactosyl-1,3)-N-acetylgalactosaminide alpha-2,6-sialyltransferase 2
12763	8502.41	-0.812138	0.0537396	-15.1125	1.3404e-51	4.49227e-50	12763	Cmah	cytidine monophospho-N-acetylneuraminic acid hydroxylase
100043272	440.131	1.19002	0.0788019	15.1014	1.58631e-51	5.30618e-50	100043272	Inafm2	InaF motif containing 2
270162	38.6534	-5.87207	0.389002	-15.0952	1.74053e-51	5.81082e-50	270162	Elmod1	ELMO/CED-12 domain containing 1
64095	171.691	-2.07131	0.137456	-15.0689	2.59546e-51	8.64836e-50	64095	Gpr35	G protein-coupled receptor 35
224250	1158.29	-0.841395	0.0558554	-15.0638	2.80223e-51	9.31944e-50	224250	Cldnd1	claudin domain containing 1
56876	667.404	1.10149	0.073155	15.0569	3.10828e-51	1.03175e-49	56876	Nsmf	NMDA receptor synaptonuclear signaling and neuronal migration factor
269401	1269.57	0.942752	0.0626656	15.0442	3.77083e-51	1.24928e-49	269401	Znf512b	zinc finger protein 512B
29815	63.0814	-4.15126	0.276003	-15.0407	3.97601e-51	1.31474e-49	29815	Bcar3	breast cancer anti-estrogen resistance 3
286940	3357.89	-0.997153	0.0663147	-15.0367	4.22204e-51	1.39343e-49	286940	Flnb	filamin, beta
320407	85.9703	-3.90268	0.259599	-15.0335	4.42926e-51	1.45904e-49	320407	Klri2	killer cell lectin-like receptor family I member 2
67246	4087.14	-0.717516	0.0477634	-15.0223	5.24538e-51	1.72461e-49	67246	2810474O19Rik	RIKEN cDNA 2810474O19 gene
330119	54.1377	3.98017	0.264964	15.0216	5.30438e-51	1.7407e-49	330119	Adamts3	a disintegrin-like and metallopeptidase (reprolysin type) with thrombospondin type 1 motif, 3
20343	4024.21	-0.645459	0.0429846	-15.016	5.76588e-51	1.88857e-49	20343	Sell	selectin, lymphocyte
13143	416.151	-2.86118	0.190906	-14.9874	8.87494e-51	2.90144e-49	13143	Dapk2	death-associated protein kinase 2
107766	305.421	-2.89816	0.193558	-14.9731	1.10109e-50	3.59295e-49	107766	Haao	3-hydroxyanthranilate 3,4-dioxygenase
21991	2741.52	0.783914	0.0525044	14.9304	2.08881e-50	6.80317e-49	21991	Tpi1	triosephosphate isomerase 1
360213	179.083	-2.20054	0.147456	-14.9234	2.32104e-50	7.54534e-49	360213	Trim46	tripartite motif-containing 46
16574	193.414	-1.7551	0.117789	-14.9004	3.27729e-50	1.0634e-48	16574	Kif5c	kinesin family member 5C
12527	982.284	0.942313	0.0632519	14.8978	3.40705e-50	1.10344e-48	12527	Cd9	CD9 antigen
227292	3129.94	-0.743003	0.049942	-14.8773	4.62621e-50	1.49549e-48	227292	Ctdsp1	CTD (carboxy-terminal domain, RNA polymerase II, polypeptide A) small phosphatase 1
109754	1094.7	0.860307	0.0578565	14.8697	5.18629e-50	1.67342e-48	109754	Cyb5r3	cytochrome b5 reductase 3
53881	723.758	1.11162	0.0747752	14.8661	5.47046e-50	1.76183e-48	53881	Slc5a3	solute carrier family 5 (inositol transporters), member 3
15945	970.482	0.886697	0.0596579	14.863	5.72762e-50	1.84123e-48	15945	Cxcl10	chemokine (C-X-C motif) ligand 10
121022	463.876	1.18374	0.079702	14.852	6.75002e-50	2.16588e-48	121022	Mrps6	mitochondrial ribosomal protein S6
16004	5064.93	-0.719166	0.0484226	-14.8519	6.76502e-50	2.16668e-48	16004	Igf2r	insulin-like growth factor 2 receptor
67393	188.987	1.93901	0.13067	14.839	8.19499e-50	2.61983e-48	67393	Cxxc5	CXXC finger 5
67896	71.9111	-2.97081	0.2006	-14.8096	1.26938e-49	4.0431e-48	67896	Ccdc80	coiled-coil domain containing 80
210126	1950.35	1.72463	0.116458	14.809	1.28049e-49	4.071e-48	210126	Lpp	LIM domain containing preferred translocation partner in lipoma
210710	445.48	-1.47008	0.0993722	-14.7937	1.60893e-49	5.10585e-48	210710	Gab3	growth factor receptor bound protein 2-associated protein 3
67784	406.045	1.35567	0.0918204	14.7643	2.48838e-49	7.88229e-48	67784	Plxnd1	plexin D1
12047	778.787	1.00498	0.0681756	14.7411	3.51052e-49	1.10998e-47	12047	Bcl2a1d	B cell leukemia/lymphoma 2 related protein A1d
17858	193.041	1.78626	0.121238	14.7335	3.9301e-49	1.24038e-47	17858	Mx2	MX dynamin-like GTPase 2
67963	4394.75	-0.630047	0.0427687	-14.7315	4.04528e-49	1.27441e-47	67963	Npc2	Niemann-Pick type C2
14064	320.885	-1.97654	0.134205	-14.7277	4.27949e-49	1.34575e-47	14064	F2rl2	coagulation factor II (thrombin) receptor-like 2
108911	4428.11	0.641758	0.0436326	14.7082	5.7081e-49	1.79174e-47	108911	Rcc2	regulator of chromosome condensation 2
170768	1848.44	0.753794	0.0512903	14.6966	6.77607e-49	2.12313e-47	170768	Pfkfb3	6-phosphofructo-2-kinase/fructose-2,6-biphosphatase 3
50708	373.741	-1.5412	0.104917	-14.6897	7.50097e-49	2.34602e-47	50708	Hist1h1c	histone cluster 1, H1c
26934	4673.06	-0.617111	0.0420538	-14.6743	9.41783e-49	2.94023e-47	26934	Racgap1	Rac GTPase-activating protein 1
100033459	4640.98	-0.693776	0.0473168	-14.6624	1.12297e-48	3.49959e-47	100033459	Pydc3	pyrin domain containing 3
56541	850.923	-0.934065	0.0637604	-14.6496	1.35493e-48	4.21489e-47	56541	Habp4	hyaluronic acid binding protein 4
12125	2116.7	-0.719998	0.0491856	-14.6384	1.598e-48	4.96209e-47	12125	Bcl2l11	BCL2-like 11 (apoptosis facilitator)
241041	43.5481	5.28408	0.361029	14.6362	1.65063e-48	5.11635e-47	241041	Gm4956	predicted gene 4956
13518	658.886	-1.36502	0.0932689	-14.6353	1.6733e-48	5.17736e-47	13518	Dst	dystonin
245007	1022.95	1.02901	0.0703552	14.6259	1.92011e-48	5.93044e-47	245007	Zbtb38	zinc finger and BTB domain containing 38
321019	2990.93	-0.66976	0.0457932	-14.6257	1.92459e-48	5.9337e-47	321019	Gpr183	G protein-coupled receptor 183
67488	1196.6	0.846125	0.057863	14.6229	2.0065e-48	6.17524e-47	67488	Calcoco1	calcium binding and coiled coil domain 1
20363	2093.44	0.659692	0.0451447	14.6128	2.32666e-48	7.14787e-47	20363	Sepp1	selenoprotein P, plasma, 1
21346	6207.02	-0.721094	0.0493808	-14.6027	2.69922e-48	8.27775e-47	21346	Tagln2	transgelin 2
104174	48.4464	-4.0342	0.276692	-14.5801	3.75774e-48	1.15036e-46	104174	Gldc	glycine decarboxylase
232187	617.997	1.09704	0.0753611	14.5571	5.26108e-48	1.60774e-46	232187	Smyd5	SET and MYND domain containing 5
12323	656.915	-1.00769	0.0693079	-14.5393	6.82976e-48	2.08344e-46	12323	Camk2b	calcium/calmodulin-dependent protein kinase II, beta
19679	3333.22	0.928111	0.0638867	14.5274	8.12043e-48	2.47281e-46	19679	Pitpnm2	phosphatidylinositol transfer protein, membrane-associated 2
16498	6391.45	-0.715788	0.0493388	-14.5076	1.08432e-47	3.29614e-46	16498	Kcnab2	potassium voltage-gated channel, shaker-related subfamily, beta member 2
16194	1971.54	0.698058	0.0482018	14.482	1.57423e-47	4.777e-46	16194	Il6ra	interleukin 6 receptor, alpha
102098	5771.73	-0.679368	0.0469708	-14.4636	2.05727e-47	6.23189e-46	102098	Arhgef18	rho/rac guanine nucleotide exchange factor (GEF) 18
244895	3652.99	-0.937834	0.064988	-14.4309	3.30882e-47	9.98813e-46	244895	Peak1	pseudopodium-enriched atypical kinase 1
74646	257.284	1.47616	0.102372	14.4195	3.89886e-47	1.17488e-45	74646	Spsb1	splA/ryanodine receptor domain and SOCS box containing 1
330192	10057.1	-0.699389	0.0485152	-14.4159	4.11184e-47	1.23691e-45	330192	Vps37b	vacuolar protein sorting 37B (yeast)
67664	2194.87	-0.850382	0.0590236	-14.4075	4.64339e-47	1.39439e-45	67664	Rnf125	ring finger protein 125
15978	2495.95	-0.746786	0.0519072	-14.3869	6.24967e-47	1.87349e-45	15978	Ifng	interferon gamma
53625	3451.07	0.590688	0.0410656	14.384	6.52047e-47	1.9513e-45	53625	B3gnt2	UDP-GlcNAc:betaGal beta-1,3-N-acetylglucosaminyltransferase 2
72160	287.506	-2.06223	0.14339	-14.3819	6.72015e-47	2.00759e-45	72160	Tmem163	transmembrane protein 163
16905	564.508	-1.22083	0.0849303	-14.3745	7.47882e-47	2.23039e-45	16905	Lmna	lamin A
226757	7494.91	0.591523	0.0412019	14.3567	9.67394e-47	2.88007e-45	226757	Wdr26	WD repeat domain 26
16201	2945.65	0.743043	0.0517569	14.3564	9.7134e-47	2.88686e-45	16201	Ilf3	interleukin enhancer binding factor 3
13435	2654.18	0.694268	0.0483629	14.3554	9.85836e-47	2.92493e-45	13435	Dnmt3a	DNA methyltransferase 3A
12445	3550.98	-0.792248	0.0553129	-14.323	1.57113e-46	4.65351e-45	12445	Ccnd3	cyclin D3
78826	5442.66	-0.754047	0.0526612	-14.3188	1.66926e-46	4.93571e-45	78826	P2ry10	purinergic receptor P2Y, G-protein coupled 10
545030	1532.94	-1.76563	0.123311	-14.3185	1.67713e-46	4.95053e-45	545030	Wdfy4	WD repeat and FYVE domain containing 4
71994	101.756	2.94886	0.206167	14.3033	2.0879e-46	6.15255e-45	71994	Cnn3	calponin 3, acidic
217353	4294.41	0.741597	0.0519292	14.2809	2.8782e-46	8.46698e-45	217353	Tmc6	transmembrane channel-like gene family 6
12035	312.445	1.41613	0.0991718	14.2796	2.93454e-46	8.61809e-45	12035	Bcat1	branched chain aminotransferase 1, cytosolic
108105	827.65	-1.12951	0.0791583	-14.269	3.41484e-46	1.00117e-44	108105	B3gnt5	UDP-GlcNAc:betaGal beta-1,3-N-acetylglucosaminyltransferase 5
24063	1158.16	-0.886942	0.06221	-14.2572	4.04236e-46	1.18314e-44	24063	Spry1	sprouty homolog 1 (Drosophila)
13508	69.1477	-3.121	0.218991	-14.2517	4.37366e-46	1.27795e-44	13508	Dscam	Down syndrome cell adhesion molecule
73174	519.165	-1.32421	0.0929467	-14.247	4.67922e-46	1.36493e-44	73174	Tbkbp1	TBK1 binding protein 1
74349	1391.25	-0.861592	0.060506	-14.2398	5.18923e-46	1.51116e-44	74349	Fam160a2	family with sequence similarity 160, member A2
269614	1409.45	0.747226	0.0524796	14.2384	5.29143e-46	1.53833e-44	269614	Pank4	pantothenate kinase 4
244049	1537.95	-0.894259	0.0632378	-14.1412	2.11611e-45	6.12119e-44	244049	Mctp2	multiple C2 domains, transmembrane 2
269181	659.311	-1.1025	0.07797	-14.14	2.15133e-45	6.21267e-44	269181	Mgat4a	mannoside acetylglucosaminyltransferase 4, isoenzyme A
77582	1442.6	0.803264	0.0568082	14.1399	2.15513e-45	6.21331e-44	77582	Mboat7	membrane bound O-acyltransferase domain containing 7
212632	1040.44	0.783711	0.0555276	14.1139	3.11833e-45	8.97531e-44	212632	Iffo2	intermediate filament family orphan 2
16985	17383.1	-0.610739	0.0432993	-14.1051	3.53458e-45	1.01565e-43	16985	Lsp1	lymphocyte specific 1
268469	810.171	-1.03581	0.0734472	-14.1028	3.64811e-45	1.04654e-43	268469	Zfp652	zinc finger protein 652
209131	524.9	1.03477	0.0733793	14.1017	3.7062e-45	1.06144e-43	209131	Snx30	sorting nexin family member 30
433804	190.567	1.87919	0.133284	14.0991	3.84504e-45	1.09939e-43	433804	Gm13154	predicted gene 13154
235584	922.219	-0.918282	0.0651356	-14.098	3.9063e-45	1.11506e-43	235584	Dusp7	dual specificity phosphatase 7
66307	708.416	0.932882	0.0662878	14.0732	5.54911e-45	1.5814e-43	66307	Isoc1	isochorismatase domain containing 1
66395	44999.6	-1.50242	0.1071	-14.0281	1.04907e-44	2.98477e-43	66395	Ahnak	AHNAK nucleoprotein (desmoyokin)
58244	1646.61	0.724146	0.0516329	14.0249	1.09798e-44	3.11881e-43	58244	Stx6	syntaxin 6
77097	249.832	1.80045	0.128479	14.0135	1.28891e-44	3.65514e-43	77097	Tanc2	tetratricopeptide repeat, ankyrin repeat and coiled-coil containing 2
14872	530.514	1.16883	0.08344	14.008	1.3926e-44	3.94274e-43	14872	Gstt2	glutathione S-transferase, theta 2
83924	193.747	-1.80268	0.128781	-13.9981	1.60144e-44	4.52661e-43	83924	Gpr137b	G protein-coupled receptor 137B
108672	776.455	-0.948146	0.0677888	-13.9868	1.87769e-44	5.29882e-43	108672	Zdhhc15	zinc finger, DHHC domain containing 15
100503659	965.18	1.19481	0.085459	13.9811	2.03218e-44	5.72547e-43	100503659	Cbarp	calcium channel, voltage-dependent, beta subunit associated regulatory protein
11855	446.308	-1.14702	0.0820525	-13.979	2.09308e-44	5.88747e-43	11855	Arhgap5	Rho GTPase activating protein 5
75423	2578.37	-0.626568	0.0449092	-13.9519	3.06408e-44	8.60475e-43	75423	Arl5a	ADP-ribosylation factor-like 5A
381983	234.247	-2.26037	0.162029	-13.9504	3.1283e-44	8.77088e-43	381983	Lmtk3	lemur tyrosine kinase 3
22027	11239.4	-0.63009	0.0451774	-13.947	3.28138e-44	9.18521e-43	22027	Hsp90b1	heat shock protein 90, beta (Grp94), member 1
494448	1242.48	0.80884	0.0581379	13.9124	5.32395e-44	1.48787e-42	494448	Cbx6	chromobox 6
56473	64.5869	3.10831	0.223703	13.8948	6.80681e-44	1.89922e-42	56473	Fads2	fatty acid desaturase 2
13025	677.031	-1.43177	0.103093	-13.8881	7.4756e-44	2.08247e-42	13025	Ctla2b	cytotoxic T lymphocyte-associated protein 2 beta
74155	1366.42	-0.795326	0.0572987	-13.8803	8.3346e-44	2.31804e-42	74155	Errfi1	ERBB receptor feedback inhibitor 1
100038734	4775.91	-0.933094	0.0673667	-13.851	1.25529e-43	3.48564e-42	100038734	Gm10845	predicted gene 10845
71733	263.219	-1.40378	0.101379	-13.8469	1.32835e-43	3.68261e-42	71733	Susd2	sushi domain containing 2
16419	68.1758	-2.84898	0.205795	-13.8438	1.38658e-43	3.83791e-42	16419	Itgb5	integrin beta 5
22691	296.071	1.41861	0.102492	13.8412	1.43837e-43	3.97489e-42	22691	Zscan2	zinc finger and SCAN domain containing 2
243655	281.767	-4.25084	0.307559	-13.8212	1.89798e-43	5.23666e-42	243655	Klre1	killer cell lectin-like receptor family E member 1
70747	269.306	-1.6373	0.11856	-13.8099	2.22273e-43	6.12292e-42	70747	Tspan2	tetraspanin 2
13121	1304.27	0.833233	0.0604249	13.7896	2.9452e-43	8.10023e-42	13121	Cyp51	cytochrome P450, family 51
331004	1837.44	0.738999	0.0536313	13.7793	3.39739e-43	9.31432e-42	331004	Slc9a9	solute carrier family 9 (sodium/hydrogen exchanger), member 9
74205	196.313	1.60126	0.116264	13.7727	3.72083e-43	1.0185e-41	74205	Acsl3	acyl-CoA synthetase long-chain family member 3
381693	626.384	-3.59548	0.261178	-13.7664	4.05827e-43	1.10911e-41	381693	Wdr95	WD40 repeat domain 95
15950	10063.1	-0.67349	0.0489504	-13.7586	4.52051e-43	1.23329e-41	15950	Ifi203	interferon activated gene 203
72446	204.921	-2.11497	0.153721	-13.7585	4.52686e-43	1.23329e-41	72446	Prr5l	proline rich 5 like
16185	12187.2	-0.639436	0.0466649	-13.7027	9.7799e-43	2.66022e-41	16185	Il2rb	interleukin 2 receptor, beta chain
56515	2172.58	-0.685765	0.0501025	-13.6873	1.20995e-42	3.28602e-41	56515	Rnf138	ring finger protein 138
19142	80.9234	-3.11575	0.227706	-13.6832	1.2785e-42	3.46675e-41	19142	Prss12	protease, serine 12 neurotrypsin (motopsin)
13136	583.403	-1.13768	0.0831506	-13.6822	1.29793e-42	3.51394e-41	13136	Cd55	CD55 molecule, decay accelerating factor for complement
60361	12395.4	-0.671409	0.0490868	-13.678	1.37404e-42	3.7142e-41	60361	Ms4a4b	membrane-spanning 4-domains, subfamily A, member 4B
72552	1357.4	0.752952	0.0550559	13.6761	1.40983e-42	3.805e-41	72552	Hsdl1	hydroxysteroid dehydrogenase like 1
17428	2112.32	0.781082	0.0571602	13.6648	1.64805e-42	4.44103e-41	17428	Mnt	max binding protein
72157	862.571	0.851068	0.0623664	13.6463	2.12488e-42	5.71705e-41	72157	Pgm2	phosphoglucomutase 2
78943	420.575	-1.22019	0.0894263	-13.6447	2.17208e-42	5.83497e-41	78943	Ern1	endoplasmic reticulum (ER) to nucleus signalling 1
243910	2527.46	0.731757	0.0536516	13.639	2.346e-42	6.29243e-41	243910	Nfkbid	nuclear factor of kappa light polypeptide gene enhancer in B cells inhibitor, delta
11363	1570.05	-0.769757	0.0567104	-13.5735	5.75334e-42	1.53366e-40	11363	Acadl	acyl-Coenzyme A dehydrogenase, long-chain
233038	113.743	-3.88181	0.286106	-13.5677	6.22265e-42	1.65622e-40	233038	Nccrp1	non-specific cytotoxic cell receptor protein 1 homolog (zebrafish)
171504	1115.09	-0.830917	0.0612504	-13.5659	6.37976e-42	1.69543e-40	171504	Apobr	apolipoprotein B receptor
80750	2397.44	-0.640156	0.047237	-13.552	7.7085e-42	2.04541e-40	80750	N4bp1	NEDD4 binding protein 1
14747	518.307	-2.74907	0.202876	-13.5505	7.86864e-42	2.08471e-40	14747	Cmklr1	chemokine-like receptor 1
94226	643.444	-2.76995	0.204616	-13.5373	9.41635e-42	2.49095e-40	94226	S1pr5	sphingosine-1-phosphate receptor 5
56364	1147.94	0.746331	0.0552529	13.5075	1.4118e-41	3.72901e-40	56364	Zmym3	zinc finger, MYM-type 3
16364	2559.69	0.625426	0.0463265	13.5004	1.5551e-41	4.10125e-40	16364	Irf4	interferon regulatory factor 4
18105	518.076	-1.09297	0.0810645	-13.4827	1.97683e-41	5.20556e-40	18105	Nqo2	NAD(P)H dehydrogenase, quinone 2
19734	1362.83	0.705793	0.05242	13.4642	2.54033e-41	6.66913e-40	19734	Rgs16	regulator of G-protein signaling 16
22330	407.917	-1.30202	0.0967405	-13.4589	2.72959e-41	7.15517e-40	22330	Vcl	vinculin
14645	2316.83	-0.638673	0.0475343	-13.436	3.71786e-41	9.73101e-40	14645	Glul	glutamate-ammonia ligase (glutamine synthetase)
108100	1004.13	0.855695	0.0637339	13.4261	4.25498e-41	1.11201e-39	108100	Baiap2	brain-specific angiogenesis inhibitor 1-associated protein 2
20320	2997.56	-0.600847	0.0447639	-13.4226	4.45875e-41	1.16351e-39	20320	Nptn	neuroplastin
72461	458.946	1.15261	0.0858919	13.4193	4.6579e-41	1.21365e-39	72461	Prcp	prolylcarboxypeptidase (angiotensinase C)
26905	4513.22	0.658438	0.0490736	13.4174	4.78444e-41	1.24475e-39	26905	Eif2s3x	eukaryotic translation initiation factor 2, subunit 3, structural gene X-linked
18762	562.209	-1.0866	0.0810529	-13.406	5.57595e-41	1.44849e-39	18762	Prkcz	protein kinase C, zeta
57764	39.873	4.88956	0.364761	13.4048	5.66625e-41	1.46975e-39	57764	Ntn4	netrin 4
69698	131	-2.32067	0.173163	-13.4017	5.90895e-41	1.53041e-39	69698	Slc52a3	solute carrier protein family 52, member 3
17857	1192.16	0.815827	0.0608759	13.4015	5.92828e-41	1.53312e-39	17857	Mx1	MX dynamin-like GTPase 1
67088	268.403	1.44636	0.107964	13.3968	6.31683e-41	1.63117e-39	67088	Cand2	cullin-associated and neddylation-dissociated 2 (putative)
98396	1578.52	0.805827	0.0601593	13.3949	6.478e-41	1.6703e-39	98396	Slc41a1	solute carrier family 41, member 1
57757	1954.97	-0.691383	0.0516411	-13.3882	7.08543e-41	1.82421e-39	57757	Pglyrp2	peptidoglycan recognition protein 2
667338	407.42	1.33875	0.100014	13.3857	7.33282e-41	1.88231e-39	667338	Gm8580	ribosomal protein L29 pseudogene
83672	1387.64	-0.915614	0.0684635	-13.3738	8.60754e-41	2.20625e-39	83672	Sytl3	synaptotagmin-like 3
67117	591.396	0.975872	0.0729883	13.3703	9.02279e-41	2.30927e-39	67117	Dynlt3	dynein light chain Tctex-type 3
380684	501.881	1.19151	0.0891282	13.3685	9.23553e-41	2.36024e-39	380684	Nefh	neurofilament, heavy polypeptide
244550	965.569	-0.929593	0.069579	-13.3603	1.03197e-40	2.63342e-39	244550	Podnl1	podocan-like 1
17765	1613.2	0.765437	0.0572956	13.3594	1.04338e-40	2.65863e-39	17765	Mtf2	metal response element binding transcription factor 2
76498	393.217	-1.35336	0.101311	-13.3584	1.05827e-40	2.6926e-39	76498	Paqr4	progestin and adipoQ receptor family member IV
665378	373.448	-1.28366	0.096173	-13.3474	1.22712e-40	3.11763e-39	665378	Gm7609	predicted pseudogene 7609
101100	612.333	-0.999987	0.0749718	-13.3382	1.38824e-40	3.52181e-39	101100	Ttll3	tubulin tyrosine ligase-like family, member 3
76626	2073.33	0.620126	0.0466065	13.3056	2.14839e-40	5.44228e-39	76626	Msi2	musashi RNA-binding protein 2
100038847	91.611	2.24041	0.168406	13.3036	2.2045e-40	5.57625e-39	100038847	Gm10406	predicted gene 10406
52563	1065.01	0.778873	0.0585531	13.302	2.2533e-40	5.69139e-39	52563	Cdc23	CDC23 cell division cycle 23
236539	2092.49	0.696175	0.0523686	13.2937	2.51645e-40	6.34681e-39	236539	Phgdh	3-phosphoglycerate dehydrogenase
21941	100.223	2.21527	0.166859	13.2763	3.17746e-40	8.00232e-39	21941	Tnfrsf8	tumor necrosis factor receptor superfamily, member 8
225825	1841.05	-0.8216	0.0619579	-13.2606	3.91648e-40	9.84919e-39	225825	Cd226	CD226 antigen
18750	3595.39	0.595929	0.0450115	13.2395	5.19003e-40	1.30141e-38	18750	Prkca	protein kinase C, alpha
19143	408.513	-1.14026	0.0862921	-13.214	7.28816e-40	1.82225e-38	19143	St14	suppression of tumorigenicity 14 (colon carcinoma)
19299	331.974	1.32156	0.10007	13.2064	8.06347e-40	2.0103e-38	19299	Abcd3	ATP-binding cassette, sub-family D (ALD), member 3
229323	1681.05	-0.684442	0.0518267	-13.2064	8.06183e-40	2.0103e-38	229323	Gpr171	G protein-coupled receptor 171
78255	596.713	0.935962	0.0709089	13.1995	8.83256e-40	2.19572e-38	78255	Ralgps2	Ral GEF with PH domain and SH3 binding motif 2
20443	1156.46	-0.843784	0.0639854	-13.1871	1.04061e-39	2.58319e-38	20443	St3gal4	ST3 beta-galactoside alpha-2,3-sialyltransferase 4
76809	1160.19	0.784397	0.059496	13.184	1.08446e-39	2.68819e-38	76809	Bri3bp	Bri3 binding protein
16638	45.0899	-4.648	0.353445	-13.1505	1.68946e-39	4.17593e-38	16638	Klra7	killer cell lectin-like receptor, subfamily A, member 7
67182	35.817	4.61678	0.351313	13.1415	1.90396e-39	4.69943e-38	67182	Pdzk1ip1	PDZK1 interacting protein 1
17173	58.1042	2.87233	0.218623	13.1382	1.98778e-39	4.89934e-38	17173	Ascl2	achaete-scute complex homolog 2 (Drosophila)
18806	492.542	-1.16399	0.0886186	-13.1348	2.07967e-39	5.11853e-38	18806	Pld2	phospholipase D2
97761	396.562	1.09927	0.0836924	13.1347	2.0839e-39	5.12166e-38	97761	Sgsm2	small G protein signaling modulator 2
329731	119.001	-2.45805	0.187406	-13.1162	2.66103e-39	6.53083e-38	329731	Fam19a3	family with sequence similarity 19, member A3
24064	66.1837	-3.41163	0.260453	-13.0988	3.34394e-39	8.19526e-38	24064	Spry2	sprouty homolog 2 (Drosophila)
65945	1287.25	0.709683	0.0543402	13.06	5.5737e-39	1.36406e-37	65945	Clstn1	calsyntenin 1
66892	389.647	-1.20271	0.0921242	-13.0553	5.93058e-39	1.44935e-37	66892	Eif4e3	eukaryotic translation initiation factor 4E member 3
14586	44.0631	-3.63839	0.278872	-13.0468	6.62568e-39	1.61695e-37	14586	Gfra2	glial cell line derived neurotrophic factor family receptor alpha 2
231646	117.202	1.88965	0.144838	13.0466	6.64285e-39	1.61886e-37	231646	Myo1h	myosin 1H
242523	46.3362	-4.05526	0.311497	-13.0186	9.58812e-39	2.33333e-37	242523	Dmrta1	doublesex and mab-3 related transcription factor like family A1
73016	207.502	-1.65585	0.127201	-13.0176	9.71153e-39	2.36005e-37	73016	Kremen2	kringle containing transmembrane protein 2
104681	729.636	-1.005	0.0772682	-13.0067	1.12107e-38	2.72057e-37	104681	Slc16a6	solute carrier family 16 (monocarboxylic acid transporters), member 6
140476	153.754	-1.72555	0.132693	-13.0041	1.15999e-38	2.81107e-37	140476	Strc	stereocilin
11468	42.2863	3.7882	0.291396	13.0002	1.22053e-38	2.95364e-37	11468	Actg2	actin, gamma 2, smooth muscle, enteric
101497	3894.84	0.807642	0.0621555	12.9939	1.32501e-38	3.20201e-37	101497	Plekhg2	pleckstrin homology domain containing, family G (with RhoGef domain) member 2
11785	96.9307	-2.4846	0.191306	-12.9876	1.43853e-38	3.4715e-37	11785	Apbb1	amyloid beta (A4) precursor protein-binding, family B, member 1
58179	189.101	-3.94283	0.303656	-12.9845	1.49743e-38	3.60861e-37	58179	Klrc3	killer cell lectin-like receptor subfamily C, member 3
66912	2201.32	0.633833	0.0488495	12.9752	1.69074e-38	4.06317e-37	66912	Bzw2	basic leucine zipper and W2 domains 2
100041874	61.6152	2.71757	0.209513	12.9709	1.78914e-38	4.29369e-37	100041874	Gm3558	predicted gene 3558
266690	2146.64	-0.678642	0.0524484	-12.9392	2.70322e-38	6.47839e-37	266690	Cyb5r4	cytochrome b5 reductase 4
17096	263.324	-1.90339	0.147122	-12.9375	2.76614e-38	6.62001e-37	17096	Lyn	Yamaguchi sarcoma viral (v-yes-1) oncogene homolog
214048	594.921	0.968327	0.0748788	12.9319	2.97258e-38	7.10427e-37	214048	Larp1b	La ribonucleoprotein domain family, member 1B
219094	2567.39	-0.632917	0.0489997	-12.9167	3.62146e-38	8.64313e-37	219094	Khnyn	KH and NYN domain containing
22793	9251.89	-0.723622	0.056032	-12.9144	3.73172e-38	8.89403e-37	22793	Zyx	zyxin
68187	45.7065	-3.33383	0.258279	-12.9079	4.06458e-38	9.67402e-37	68187	Fam135a	family with sequence similarity 135, member A
210376	808.634	-0.900998	0.0698165	-12.9052	4.20516e-38	9.9949e-37	210376	Mtmr9	myotubularin related protein 9
216001	810.249	0.784654	0.060905	12.8832	5.59348e-38	1.32765e-36	216001	Micu1	mitochondrial calcium uptake 1
52150	355.357	-1.33914	0.103959	-12.8814	5.72872e-38	1.35789e-36	52150	Kcnk6	potassium inwardly-rectifying channel, subfamily K, member 6
13730	1763.04	-0.674215	0.0523718	-12.8736	6.33435e-38	1.49939e-36	13730	Emp1	epithelial membrane protein 1
329165	783.083	0.815759	0.063427	12.8614	7.42351e-38	1.75241e-36	329165	Abi2	abl-interactor 2
14201	347.721	1.1934	0.0928031	12.8595	7.6068e-38	1.79324e-36	14201	Fhl3	four and a half LIM domains 3
19108	1688.47	-0.727281	0.0565982	-12.8499	8.61126e-38	2.02727e-36	19108	Prkx	protein kinase, X-linked
22337	102.524	1.98305	0.154474	12.8374	1.01163e-37	2.37514e-36	22337	Vdr	vitamin D receptor
66953	857.853	0.850196	0.0662297	12.8371	1.01627e-37	2.38281e-36	66953	Cdca7	cell division cycle associated 7
232227	2442.99	-0.780444	0.0608177	-12.8325	1.07793e-37	2.52395e-36	232227	Iqsec1	IQ motif and Sec7 domain 1
67742	1796.56	-0.624339	0.0486721	-12.8274	1.15102e-37	2.69146e-36	67742	Samsn1	SAM domain, SH3 domain and nuclear localization signals, 1
237010	44.071	3.43663	0.268153	12.8159	1.33519e-37	3.1179e-36	237010	Klhl4	kelch-like 4
21853	1206.31	0.707246	0.0552031	12.8117	1.41018e-37	3.28858e-36	21853	Timeless	timeless circadian clock 1
243084	33.5897	-4.08776	0.319398	-12.7983	1.67481e-37	3.90047e-36	243084	Tmprss11e	transmembrane protease, serine 11e
76295	5984.27	-0.60989	0.0476699	-12.794	1.77032e-37	4.11735e-36	76295	Atp11b	ATPase, class VI, type 11B
170459	942.415	0.826559	0.0646473	12.7857	1.97195e-37	4.58017e-36	170459	Stard4	StAR-related lipid transfer (START) domain containing 4
14739	539.578	0.929236	0.0726988	12.782	2.06718e-37	4.79492e-36	14739	S1pr2	sphingosine-1-phosphate receptor 2
18799	125.767	-3.22187	0.252346	-12.7677	2.48467e-37	5.7556e-36	18799	Plcd1	phospholipase C, delta 1
71723	951.002	0.840762	0.0658907	12.7599	2.74384e-37	6.339e-36	71723	Dhx34	DEAH (Asp-Glu-Ala-His) box polypeptide 34
626316	351.824	1.27945	0.100282	12.7585	2.79663e-37	6.45236e-36	626316	Gm13051	predicted gene 13051
16598	7944.23	-1.34863	0.105744	-12.7537	2.97145e-37	6.84658e-36	16598	Klf2	Kruppel-like factor 2 (lung)
24001	67.8661	-2.59092	0.203379	-12.7393	3.57378e-37	8.2235e-36	24001	Tiam2	T cell lymphoma invasion and metastasis 2
170770	323.546	-1.33464	0.104949	-12.717	4.75794e-37	1.09338e-35	170770	Bbc3	BCL2 binding component 3
240753	156.681	-3.28821	0.25869	-12.711	5.13563e-37	1.17861e-35	240753	Plekha6	pleckstrin homology domain containing, family A member 6
74318	2235.99	-0.665597	0.0523739	-12.7086	5.30012e-37	1.21475e-35	74318	Hopx	HOP homeobox
15483	1655.37	-0.729769	0.057437	-12.7056	5.50658e-37	1.2604e-35	15483	Hsd11b1	hydroxysteroid 11-beta dehydrogenase 1
242736	961.648	-0.780357	0.0615232	-12.684	7.25796e-37	1.65909e-35	242736	Pramef8	PRAME family member 8
21926	993.569	0.770521	0.0607832	12.6765	7.97787e-37	1.82125e-35	21926	Tnf	tumor necrosis factor
242705	3336.89	-0.586973	0.046342	-12.6661	9.11217e-37	2.07746e-35	242705	E2f2	E2F transcription factor 2
107029	2182.8	-0.621932	0.0491348	-12.6577	1.01461e-36	2.31015e-35	107029	Me2	malic enzyme 2, NAD(+)-dependent, mitochondrial
433940	97.0311	2.1033	0.166277	12.6494	1.12715e-36	2.563e-35	433940	Fam222a	family with sequence similarity 222, member A
381417	1258.41	-0.690947	0.0546519	-12.6427	1.22792e-36	2.78849e-35	381417	Gm14085	predicted gene 14085
14042	953.603	0.745049	0.0589551	12.6376	1.31049e-36	2.97211e-35	14042	Ext1	exostoses (multiple) 1
21946	895.883	-0.912869	0.0722354	-12.6374	1.31309e-36	2.97411e-35	21946	Pglyrp1	peptidoglycan recognition protein 1
239650	28.6425	-4.5863	0.362955	-12.636	1.33678e-36	3.0238e-35	239650	Ccdc184	coiled-coil domain containing 184
11492	6773.01	-0.617738	0.0488904	-12.6352	1.35103e-36	3.05207e-35	11492	Adam19	a disintegrin and metallopeptidase domain 19 (meltrin beta)
63913	2378.22	-0.660796	0.0524103	-12.6081	1.90487e-36	4.29762e-35	63913	Fam129a	family with sequence similarity 129, member A
67468	1290.82	0.664889	0.0527511	12.6043	2.00024e-36	4.50692e-35	67468	Mmd	monocyte to macrophage differentiation-associated
58222	1752.99	0.657925	0.0522193	12.5993	2.13101e-36	4.79532e-35	58222	Rab37	RAB37, member RAS oncogene family
329384	144.219	1.6943	0.13457	12.5905	2.3804e-36	5.34958e-35	329384	Ptrh1	peptidyl-tRNA hydrolase 1 homolog (S. cerevisiae)
140780	969.369	0.723174	0.0574819	12.5809	2.68962e-36	6.03667e-35	140780	Bmp2k	BMP2 inducible kinase
246277	191.867	1.46373	0.116392	12.5758	2.86709e-36	6.42666e-35	246277	Csad	cysteine sulfinic acid decarboxylase
17931	7028.95	-0.641047	0.0509915	-12.5716	3.0239e-36	6.7694e-35	17931	Ppp1r12a	protein phosphatase 1, regulatory (inhibitor) subunit 12A
20677	74.8232	2.52478	0.200915	12.5664	3.23046e-36	7.22247e-35	20677	Sox4	SRY (sex determining region Y)-box 4
17912	48.5212	3.04127	0.242133	12.5604	3.48739e-36	7.78687e-35	17912	Myo1b	myosin IB
14256	1248.85	-0.711703	0.0567114	-12.5495	3.99779e-36	8.91502e-35	14256	Flt3l	FMS-like tyrosine kinase 3 ligand
545622	208.708	1.34162	0.107079	12.5293	5.15991e-36	1.1477e-34	545622	Ptpn3	protein tyrosine phosphatase, non-receptor type 3
22289	2617.87	0.686681	0.0548096	12.5285	5.21624e-36	1.15874e-34	22289	Kdm6a	lysine (K)-specific demethylase 6A
434223	10264.1	-0.787288	0.0629011	-12.5163	6.08225e-36	1.34939e-34	434223	Gm1966	predicted gene 1966
11554	44.2641	-3.9834	0.319192	-12.4796	9.64122e-36	2.13623e-34	11554	Adrb1	adrenergic receptor, beta 1
380686	98.4324	-2.19957	0.176311	-12.4755	1.0155e-35	2.24719e-34	380686	Cnrip1	cannabinoid receptor interacting protein 1
268656	1194.69	0.662068	0.0531321	12.4608	1.22166e-35	2.69995e-34	268656	Sptlc1	serine palmitoyltransferase, long chain base subunit 1
15894	2553.89	-0.601491	0.0483096	-12.4508	1.38496e-35	3.05698e-34	15894	Icam1	intercellular adhesion molecule 1
320088	293.181	1.21264	0.097506	12.4366	1.65443e-35	3.64712e-34	320088	C030034L19Rik	RIKEN cDNA C030034L19 gene
217124	6448.36	-0.609958	0.0491635	-12.4067	2.40318e-35	5.29095e-34	217124	Ppp1r9b	protein phosphatase 1, regulatory subunit 9B
56405	302.395	1.1722	0.0948001	12.3649	4.04673e-35	8.89819e-34	56405	Dusp14	dual specificity phosphatase 14
69573	465.532	-1.02531	0.0829453	-12.3613	4.23435e-35	9.29892e-34	69573	Hilpda	hypoxia inducible lipid droplet associated
12977	452.942	-0.928163	0.0751277	-12.3545	4.60774e-35	1.01061e-33	12977	Csf1	colony stimulating factor 1 (macrophage)
78825	1424.59	0.652706	0.0528367	12.3533	4.67681e-35	1.02446e-33	78825	Desi2	desumoylating isopeptidase 2
15002	560.086	-0.961165	0.0778223	-12.3508	4.82466e-35	1.05552e-33	15002	H2-Ob	histocompatibility 2, O region beta locus
100041530	65.5831	2.43785	0.197513	12.3427	5.33195e-35	1.16503e-33	100041530	Gm10409	predicted pseudogene 8348
64380	1328.33	-0.697653	0.0566126	-12.3233	6.78715e-35	1.47926e-33	64380	Ms4a4c	membrane-spanning 4-domains, subfamily A, member 4C
16162	763.281	-0.952566	0.077403	-12.3066	8.34969e-35	1.81753e-33	16162	Il12rb2	interleukin 12 receptor, beta 2
29876	1695.45	-0.628981	0.05117	-12.292	1.00029e-34	2.17466e-33	29876	Clic4	chloride intracellular channel 4 (mitochondrial)
71780	1829.56	0.797802	0.06491	12.2909	1.01368e-34	2.201e-33	71780	Isyna1	myo-inositol 1-phosphate synthase A1
332397	278.904	1.15491	0.0940219	12.2834	1.112e-34	2.41147e-33	332397	Nanos1	nanos homolog 1 (Drosophila)
54711	2027.43	0.594126	0.0483777	12.281	1.14591e-34	2.48191e-33	54711	Plagl2	pleiomorphic adenoma gene-like 2
20509	359.782	1.13822	0.0927846	12.2673	1.35705e-34	2.93554e-33	20509	Slc19a1	solute carrier family 19 (folate transporter), member 1
622675	674.286	0.86596	0.0705966	12.2663	1.37364e-34	2.96772e-33	622675	Zfp827	zinc finger protein 827
79196	1509.5	-0.71374	0.0582455	-12.254	1.59901e-34	3.44175e-33	79196	Osbpl5	oxysterol binding protein-like 5
96935	39.0045	3.33719	0.272685	12.2383	1.94056e-34	4.17173e-33	96935	Susd4	sushi domain containing 4
54371	878.398	-0.725583	0.0592891	-12.238	1.94659e-34	4.17951e-33	54371	Chst2	carbohydrate sulfotransferase 2
66264	220.384	1.277	0.104349	12.2378	1.95168e-34	4.18524e-33	66264	Ccdc28b	coiled coil domain containing 28B
77777	277.75	-1.42486	0.11655	-12.2253	2.27811e-34	4.87921e-33	77777	Ulbp1	UL16 binding protein 1
57816	471.727	1.02467	0.0839917	12.1996	3.1226e-34	6.66322e-33	57816	Tesc	tescalcin
17470	1101.4	0.682517	0.0559541	12.1978	3.19287e-34	6.80104e-33	17470	Cd200	CD200 antigen
64008	71.794	-3.32619	0.272689	-12.1978	3.19504e-34	6.80104e-33	64008	Aqp9	aquaporin 9
16634	88.4655	-4.14811	0.340115	-12.1962	3.257e-34	6.92442e-33	16634	Klra3	killer cell lectin-like receptor, subfamily A, member 3
67785	904.62	0.800108	0.0656975	12.1787	4.03788e-34	8.57406e-33	67785	Zmym4	zinc finger, MYM-type 4
74270	852.707	-1.07756	0.0885003	-12.1758	4.18473e-34	8.87501e-33	74270	Usp20	ubiquitin specific peptidase 20
76952	667.975	0.846144	0.0695073	12.1735	4.30455e-34	9.11796e-33	76952	Nt5c2	5'-nucleotidase, cytosolic II
97086	94.4052	1.85296	0.152353	12.1623	4.93396e-34	1.04384e-32	97086	Slc9b2	solute carrier family 9, subfamily B (NHA2, cation proton antiporter 2), member 2
74020	53.0297	-3.31403	0.273055	-12.1368	6.73746e-34	1.42366e-32	74020	Cpne4	copine IV
14537	395.434	-1.00437	0.0827837	-12.1324	7.11322e-34	1.50123e-32	14537	Gcnt1	glucosaminyl (N-acetyl) transferase 1, core 2
21763	618.972	0.839368	0.0692732	12.1168	8.60695e-34	1.81206e-32	21763	Tex2	testis expressed gene 2
17996	446.778	-1.98829	0.164111	-12.1155	8.7392e-34	1.83767e-32	17996	Neb	nebulin
54698	810.82	-1.20199	0.0993922	-12.0934	1.14463e-33	2.40109e-32	54698	Crtam	cytotoxic and regulatory T cell molecule
387609	1125.58	0.69512	0.057651	12.0574	1.77321e-33	3.71516e-32	387609	Zhx2	zinc fingers and homeoboxes 2
668128	838.797	-0.894724	0.0742692	-12.047	2.01037e-33	4.20697e-32	668128	Gm8989	very large inducible GTPase 1 pseudogene
80290	646.1	0.834657	0.0693433	12.0366	2.28208e-33	4.76405e-32	80290	Gpr146	G protein-coupled receptor 146
14102	563.869	0.901603	0.074942	12.0307	2.45148e-33	5.11153e-32	14102	Fas	Fas (TNF receptor superfamily member 6)
66857	1112.91	-1.86561	0.15509	-12.0292	2.4949e-33	5.19581e-32	66857	Plbd1	phospholipase B domain containing 1
72475	2144.2	0.592097	0.0492512	12.022	2.72381e-33	5.66572e-32	72475	Ssbp3	single-stranded DNA binding protein 3
15013	399.864	0.989287	0.082312	12.0188	2.83218e-33	5.88407e-32	15013	H2-Q2	histocompatibility 2, Q region locus 2
18747	1169.31	0.662484	0.0551939	12.0028	3.43339e-33	7.12459e-32	18747	Prkaca	protein kinase, cAMP dependent, catalytic, alpha
22612	77.3841	-2.44624	0.203908	-11.9968	3.69475e-33	7.65777e-32	22612	Yes1	Yamaguchi sarcoma viral (v-yes) oncogene homolog 1
69823	864.171	0.734979	0.0612771	11.9944	3.80385e-33	7.87448e-32	69823	Fyttd1	forty-two-three domain containing 1
72693	42.1173	3.27987	0.273552	11.9899	4.01196e-33	8.29538e-32	72693	Zcchc12	zinc finger, CCHC domain containing 12
195434	148.548	1.49861	0.125045	11.9846	4.28066e-33	8.8404e-32	195434	Utp14b	UTP14, U3 small nucleolar ribonucleoprotein, homolog B (yeast)
79263	1611.63	-0.610337	0.0509413	-11.9812	4.45993e-33	9.19967e-32	79263	Trim39	tripartite motif-containing 39
94214	629.674	0.887617	0.0740956	11.9794	4.55836e-33	9.39153e-32	94214	Spock2	sparc/osteonectin, cwcv and kazal-like domains proteoglycan 2
30927	319.704	-1.88961	0.157966	-11.9621	5.61034e-33	1.15452e-31	30927	Snai3	snail family zinc finger 3
211446	1422.57	0.630498	0.0527101	11.9616	5.64582e-33	1.16044e-31	211446	Exoc3	exocyst complex component 3
68738	1111.77	-0.729389	0.0609949	-11.9582	5.88238e-33	1.20763e-31	68738	Acss1	acyl-CoA synthetase short-chain family member 1
108012	1361.79	-0.73065	0.0611348	-11.9514	6.3804e-33	1.30832e-31	108012	Ap1s2	adaptor-related protein complex 1, sigma 2 subunit
73192	1501.28	0.608382	0.050921	11.9476	6.6851e-33	1.36918e-31	73192	Xpot	exportin, tRNA (nuclear export receptor for tRNAs)
17187	2943.69	0.613284	0.0513345	11.9468	6.74541e-33	1.3799e-31	17187	Max	Max protein
18187	225.963	-1.71244	0.143385	-11.9429	7.06841e-33	1.44427e-31	18187	Nrp2	neuropilin 2
20947	833.684	-0.860835	0.0721541	-11.9305	8.20717e-33	1.67498e-31	20947	Swap70	SWA-70 protein
227541	1562.4	-0.808194	0.0677569	-11.9278	8.47387e-33	1.72737e-31	227541	Camk1d	calcium/calmodulin-dependent protein kinase ID
69672	610.289	0.873425	0.0732919	11.9171	9.64459e-33	1.96371e-31	69672	Txndc15	thioredoxin domain containing 15
554327	61.9269	2.44553	0.205323	11.9106	1.042e-32	2.11662e-31	554327	2610042L04Rik	RIKEN cDNA 2610042L04 gene
78787	304.091	1.161	0.0975166	11.9057	1.10538e-32	2.24273e-31	78787	Usp54	ubiquitin specific peptidase 54
64058	92.2059	-2.19796	0.184788	-11.8945	1.26348e-32	2.5605e-31	64058	Perp	PERP, TP53 apoptosis effector
237886	631.745	0.94696	0.0796197	11.8935	1.27867e-32	2.58827e-31	237886	Slfn9	schlafen 9
320129	295.551	-2.02908	0.170893	-11.8734	1.62723e-32	3.28878e-31	320129	Adrbk2	adrenergic receptor kinase, beta 2
59035	920.584	0.836383	0.0704431	11.8732	1.63145e-32	3.29082e-31	59035	Carm1	coactivator-associated arginine methyltransferase 1
244418	1257.89	0.804	0.067774	11.863	1.84351e-32	3.71425e-31	244418	D8Ertd82e	DNA segment, Chr 8, ERATO Doi 82, expressed
71707	412.513	1.03765	0.0874754	11.8622	1.86006e-32	3.74323e-31	71707	Ubiad1	UbiA prenyltransferase domain containing 1
105837	769.563	0.75788	0.0639549	11.8502	2.146e-32	4.31365e-31	105837	Mtbp	Mdm2, transformed 3T3 cell double minute p53 binding protein
12305	271.931	-1.23662	0.10438	-11.8473	2.22278e-32	4.46282e-31	12305	Ddr1	discoidin domain receptor family, member 1
54725	226.588	-3.00991	0.254239	-11.8389	2.45678e-32	4.92692e-31	54725	Cadm1	cell adhesion molecule 1
12660	441.895	1.01164	0.0855547	11.8244	2.91886e-32	5.84684e-31	12660	Chka	choline kinase alpha
100040208	45.4588	-2.73456	0.231672	-11.8036	3.73931e-32	7.48165e-31	100040208	Gm2663	predicted gene 2663
66259	73.5572	-2.61247	0.22156	-11.7913	4.32899e-32	8.65149e-31	66259	Camk2n1	calcium/calmodulin-dependent protein kinase II inhibitor 1
100316870	7503.32	-0.61699	0.0524361	-11.7665	5.80727e-32	1.15791e-30	100316870	Gm17821	DDB1 and CUL4 associated factor 5 pseudogene
67426	569.19	0.808479	0.0687469	11.7602	6.25612e-32	1.24597e-30	67426	Adck3	aarF domain containing kinase 3
71207	1808.53	-0.640952	0.0545147	-11.7574	6.46824e-32	1.28674e-30	71207	Nudt4	nudix (nucleoside diphosphate linked moiety X)-type motif 4
71223	49.1554	-3.33139	0.283397	-11.7552	6.63767e-32	1.31893e-30	71223	Gpr15	G protein-coupled receptor 15
69890	460.261	1.02251	0.0870173	11.7506	7.00878e-32	1.39108e-30	69890	Zfp219	zinc finger protein 219
11534	616.796	0.877305	0.0746806	11.7474	7.28034e-32	1.44332e-30	11534	Adk	adenosine kinase
107045	1539.13	0.586396	0.0499792	11.7328	8.65527e-32	1.71198e-30	107045	Lars	leucyl-tRNA synthetase
72709	236.972	-1.34425	0.114579	-11.732	8.73505e-32	1.72579e-30	72709	C1qtnf6	C1q and tumor necrosis factor related protein 6
22241	1929.66	0.742818	0.0633265	11.73	8.9499e-32	1.76623e-30	22241	Ulk1	unc-51 like kinase 1
383619	1324.25	0.708025	0.0604429	11.714	1.08114e-31	2.12874e-30	383619	Aim2	absent in melanoma 2
50875	3346.02	-0.592296	0.0505964	-11.7063	1.18339e-31	2.32742e-30	50875	Tmod3	tropomodulin 3
226154	89.9512	2.06828	0.176998	11.6853	1.5149e-31	2.97604e-30	226154	Lzts2	leucine zipper, putative tumor suppressor 2
13010	2922.97	-0.850565	0.0729371	-11.6616	2.00201e-31	3.92853e-30	13010	Cst3	cystatin C
107684	1111.08	-0.71314	0.0611922	-11.6541	2.18711e-31	4.28689e-30	107684	Coro2a	coronin, actin binding protein 2A
55983	39.3883	-3.01168	0.258533	-11.6491	2.31848e-31	4.53924e-30	55983	Pdzrn3	PDZ domain containing RING finger 3
102278	152.993	-1.62426	0.139484	-11.6448	2.43974e-31	4.77125e-30	102278	Cpne7	copine VII
677289	566.928	-0.94915	0.0815357	-11.6409	2.55246e-31	4.98608e-30	677289	Prr33	proline rich 33
74030	66.4196	2.37572	0.204257	11.6311	2.8651e-31	5.59049e-30	74030	Rin2	Ras and Rab interactor 2
11622	509.601	-0.888517	0.0764506	-11.6221	3.18181e-31	6.20149e-30	11622	Ahr	aryl-hydrocarbon receptor
17237	826.352	0.833229	0.0717405	11.6145	3.47865e-31	6.77242e-30	17237	Mgrn1	mahogunin, ring finger 1
11555	512.493	-1.06985	0.092163	-11.6083	3.73999e-31	7.27304e-30	11555	Adrb2	adrenergic receptor, beta 2
16449	39.2687	-3.67039	0.316283	-11.6048	3.89678e-31	7.56098e-30	16449	Jag1	jagged 1
109801	1274.01	0.658102	0.0567163	11.6034	3.96018e-31	7.67539e-30	109801	Glo1	glyoxalase 1
108960	1380.45	-0.654877	0.0564945	-11.5919	4.5313e-31	8.7725e-30	108960	Irak2	interleukin-1 receptor-associated kinase 2
233805	442.817	-0.998904	0.0861835	-11.5904	4.60791e-31	8.91086e-30	233805	Dcun1d3	DCN1, defective in cullin neddylation 1, domain containing 3 (S. cerevisiae)
50799	245.269	1.18368	0.102198	11.5822	5.07205e-31	9.79749e-30	50799	Slc25a13	solute carrier family 25 (mitochondrial carrier, adenine nucleotide translocator), member 13
20650	1271.68	-0.693492	0.0598903	-11.5794	5.24245e-31	1.01154e-29	20650	Sntb2	syntrophin, basic 2
76933	2674.43	0.747102	0.0645706	11.5703	5.82614e-31	1.12166e-29	76933	Ifi27l2a	interferon, alpha-inducible protein 27 like 2A
107769	749.977	-1.1138	0.0962848	-11.5678	6.00019e-31	1.15389e-29	107769	Tm6sf1	transmembrane 6 superfamily member 1
16069	485.727	1.70373	0.147332	11.5639	6.28024e-31	1.2064e-29	16069	Jchain	immunoglobulin joining chain
12520	310.801	1.14213	0.0987914	11.5611	6.4895e-31	1.24522e-29	12520	Cd81	CD81 antigen
268297	1267.46	-0.686135	0.0594465	-11.542	8.09751e-31	1.55205e-29	268297	Scml4	sex comb on midleg-like 4 (Drosophila)
73182	2059.9	0.710835	0.0616104	11.5376	8.5285e-31	1.63285e-29	73182	Pear1	platelet endothelial aggregation receptor 1
209086	4849.08	-0.642544	0.0557861	-11.518	1.0707e-30	2.04645e-29	209086	Samd9l	sterile alpha motif domain containing 9-like
74276	100.516	-3.08296	0.267666	-11.518	1.07123e-30	2.04645e-29	74276	Cldnd2	claudin domain containing 2
16177	108.104	1.6853	0.146517	11.5024	1.2827e-30	2.44503e-29	16177	Il1r1	interleukin 1 receptor, type I
100042149	53.6107	2.53095	0.220077	11.5003	1.31445e-30	2.50281e-29	100042149	Gm3696	predicted gene 3696
54447	134.87	1.61867	0.14076	11.4995	1.32661e-30	2.52318e-29	54447	Asah2	N-acylsphingosine amidohydrolase 2
16529	1101.23	-0.745829	0.0648821	-11.4952	1.39535e-30	2.65102e-29	16529	Kcnk5	potassium channel, subfamily K, member 5
27212	182.117	-1.66814	0.145411	-11.4718	1.82717e-30	3.46005e-29	27212	Snord35b	small nucleolar RNA, C/D box 35B
102623	89.3221	-1.91386	0.166965	-11.4626	2.03258e-30	3.84481e-29	102623	AI414108	expressed sequence AI414108
230761	1345.02	0.700756	0.0612238	11.4458	2.46818e-30	4.6637e-29	230761	Zfp362	zinc finger protein 362
276950	1402.57	-0.757535	0.0661885	-11.4451	2.48779e-30	4.69564e-29	276950	Slfn8	schlafen 8
67972	4787.8	-0.619541	0.0541802	-11.4348	2.80092e-30	5.27517e-29	67972	Atp2b1	ATPase, Ca++ transporting, plasma membrane 1
194237	61.5296	-2.81507	0.246445	-11.4227	3.2205e-30	6.05224e-29	194237	Rimkla	ribosomal modification protein rimK-like family member A
229900	4233.16	-0.617438	0.0540547	-11.4225	3.22915e-30	6.06192e-29	229900	Gbp7	guanylate binding protein 7
54390	836.928	-0.833565	0.0731258	-11.3991	4.22687e-30	7.90918e-29	54390	Sit1	suppression inducing transmembrane adaptor 1
235527	35.8903	-3.37274	0.295959	-11.396	4.37934e-30	8.18563e-29	235527	Plscr4	phospholipid scramblase 4
12176	99.8136	1.76297	0.154718	11.3947	4.4411e-30	8.29213e-29	12176	Bnip3	BCL2/adenovirus E1B interacting protein 3
228765	757.794	-0.714475	0.0628661	-11.365	6.24439e-30	1.1634e-28	228765	Sdcbp2	syndecan binding protein (syntenin) 2
54215	765.105	0.860288	0.0757298	11.36	6.61608e-30	1.23133e-28	54215	Cd160	CD160 antigen
668108	1469.24	-0.779329	0.0686107	-11.3587	6.71388e-30	1.24819e-28	668108	Gm8979	very large inducible GTPase 1 pseudogene
20907	274.288	-1.33235	0.117328	-11.3558	6.93765e-30	1.28841e-28	20907	Stx1a	syntaxin 1A (brain)
12934	1084.91	-0.652014	0.0574205	-11.3551	6.99797e-30	1.29822e-28	12934	Dpysl2	dihydropyrimidinase-like 2
75767	1486.02	0.698469	0.0615364	11.3505	7.37365e-30	1.36645e-28	75767	Rab11fip1	RAB11 family interacting protein 1 (class I)
15926	203.477	-1.39429	0.122902	-11.3447	7.88187e-30	1.45907e-28	15926	Idh1	isocitrate dehydrogenase 1 (NADP+), soluble
18591	225.819	1.91913	0.169248	11.3391	8.39709e-30	1.55279e-28	18591	Pdgfb	platelet derived growth factor, B polypeptide
228061	1745.38	-0.635229	0.0560369	-11.3359	8.71278e-30	1.60945e-28	228061	Agps	alkylglycerone phosphate synthase
106581	602.042	0.882922	0.077916	11.3317	9.13922e-30	1.68642e-28	106581	Fam234a	family with sequence similarity 234, member A
212514	808.495	-0.820645	0.0724558	-11.3261	9.74073e-30	1.7936e-28	212514	Spice1	spindle and centriole associated protein 1
27395	800.993	0.771423	0.0681822	11.3141	1.11696e-29	2.05452e-28	27395	Mrpl15	mitochondrial ribosomal protein L15
320116	388.81	-1.02477	0.0905881	-11.3124	1.13878e-29	2.09022e-28	320116	Fndc9	fibronectin type III domain containing 9
16176	172.375	-2.82685	0.250207	-11.2981	1.34162e-29	2.45733e-28	16176	Il1b	interleukin 1 beta
231093	576.274	0.850578	0.0752897	11.2974	1.35142e-29	2.47266e-28	231093	Agbl5	ATP/GTP binding protein-like 5
70762	491.508	-0.93895	0.0831291	-11.2951	1.38775e-29	2.53645e-28	70762	Dclk2	doublecortin-like kinase 2
67298	667.735	-0.774383	0.068677	-11.2757	1.72933e-29	3.15744e-28	67298	Gprasp1	G protein-coupled receptor associated sorting protein 1
56089	445.307	0.87144	0.0773584	11.265	1.95439e-29	3.5646e-28	56089	Ramp3	receptor (calcitonin) activity modifying protein 3
104923	795.67	0.803715	0.0713598	11.2629	2.00143e-29	3.64656e-28	104923	Adi1	acireductone dioxygenase 1
12788	198.327	-1.42066	0.126306	-11.2478	2.37485e-29	4.31785e-28	12788	Cnga1	cyclic nucleotide gated channel alpha 1
223775	1093.68	0.754489	0.0673958	11.1949	4.31891e-29	7.836e-28	223775	Pim3	proviral integration site 3
13813	2439.26	-0.655643	0.0586079	-11.1869	4.72472e-29	8.56331e-28	13813	Eomes	eomesodermin homolog (Xenopus laevis)
226518	151.494	-1.69851	0.152077	-11.1687	5.80084e-29	1.05027e-27	226518	Nmnat2	nicotinamide nucleotide adenylyltransferase 2
17920	120.711	-1.8067	0.161805	-11.1659	5.9857e-29	1.08261e-27	17920	Myo6	myosin VI
65970	145.714	-1.75824	0.157601	-11.1562	6.67543e-29	1.2061e-27	65970	Lima1	LIM domain and actin binding 1
11732	869.368	-0.719677	0.0646486	-11.1321	8.75236e-29	1.57971e-27	11732	Ank	progressive ankylosis
12488	1402.69	0.612295	0.0550401	11.1245	9.53218e-29	1.71867e-27	12488	Cd2ap	CD2-associated protein
170706	76.8987	-3.0393	0.273325	-11.1197	1.00609e-28	1.81212e-27	170706	Tmem37	transmembrane protein 37
13543	790.591	0.715955	0.0643914	11.1188	1.01634e-28	1.82868e-27	13543	Dvl2	dishevelled 2, dsh homolog (Drosophila)
56451	1287.61	0.634431	0.0571065	11.1096	1.12663e-28	2.02501e-27	56451	Suclg1	succinate-CoA ligase, GDP-forming, alpha subunit
56741	21.2649	4.19812	0.378779	11.0833	1.51202e-28	2.7149e-27	56741	Igdcc4	immunoglobulin superfamily, DCC subclass, member 4
12575	291.607	-1.09735	0.099182	-11.064	1.87633e-28	3.36555e-27	12575	Cdkn1a	cyclin-dependent kinase inhibitor 1A (P21)
216393	25.6945	3.81042	0.344583	11.0581	2.0035e-28	3.58992e-27	216393	D930020B18Rik	RIKEN cDNA D930020B18 gene
67399	453.069	1.0333	0.0936689	11.0314	2.69709e-28	4.82276e-27	67399	Pdlim7	PDZ and LIM domain 7
22129	1913.74	0.62373	0.0565432	11.031	2.70767e-28	4.83667e-27	22129	Ttc3	tetratricopeptide repeat domain 3
268822	402.763	0.89587	0.0813276	11.0156	3.21509e-28	5.73717e-27	268822	Adck5	aarF domain containing kinase 5
110829	2927.9	0.590369	0.0536108	11.0121	3.34034e-28	5.95454e-27	110829	Lims1	LIM and senescent cell antigen-like domains 1
100861615	53.8028	2.31689	0.210423	11.0106	3.39562e-28	6.04685e-27	100861615	LOC100861615	alpha takusan-like
20597	909.732	-0.808229	0.0736168	-10.9789	4.82935e-28	8.58238e-27	20597	Smpd1	sphingomyelin phosphodiesterase 1, acid lysosomal
215900	250.667	1.33519	0.121656	10.9751	5.03345e-28	8.93591e-27	215900	Fam26f	family with sequence similarity 26, member F
70082	206.038	-1.23245	0.112307	-10.9739	5.10488e-28	9.05345e-27	70082	Lysmd2	LysM, putative peptidoglycan-binding, domain containing 2
76747	325.191	-1.18962	0.108412	-10.9732	5.14085e-28	9.10793e-27	76747	Dapl1	death associated protein-like 1
77056	1393.2	0.657704	0.0599394	10.9728	5.16438e-28	9.14026e-27	77056	Tmco4	transmembrane and coiled-coil domains 4
16199	159.705	1.32691	0.120944	10.9712	5.25523e-28	9.29156e-27	16199	Il9r	interleukin 9 receptor
50498	126.569	1.53338	0.140035	10.95	6.64615e-28	1.17269e-26	50498	Ebi3	Epstein-Barr virus induced gene 3
20196	1210.21	-0.69952	0.0639273	-10.9424	7.22334e-28	1.27323e-26	20196	S100a13	S100 calcium binding protein A13
319493	1562.01	-0.835478	0.0764421	-10.9296	8.32583e-28	1.46607e-26	319493	A430078G23Rik	RIKEN cDNA A430078G23 gene
330401	588.558	0.77246	0.0707204	10.9227	8.97615e-28	1.57898e-26	330401	Tmcc1	transmembrane and coiled coil domains 1
100038882	605.744	0.858525	0.0786711	10.9128	1.00084e-27	1.75877e-26	100038882	Isg15	ISG15 ubiquitin-like modifier
214932	1740.95	-0.605494	0.0554879	-10.9122	1.00821e-27	1.76994e-26	214932	Cecr5	cat eye syndrome chromosome region, candidate 5
12771	126.203	-2.68191	0.246393	-10.8847	1.36376e-27	2.38926e-26	12771	Ccr3	chemokine (C-C motif) receptor 3
16438	3199.14	0.597186	0.0549023	10.8772	1.47976e-27	2.58727e-26	16438	Itpr1	inositol 1,4,5-trisphosphate receptor 1
20425	447.598	0.924435	0.0850363	10.8711	1.58349e-27	2.76305e-26	20425	Shmt1	serine hydroxymethyltransferase 1 (soluble)
11981	424.144	0.866779	0.0797969	10.8623	1.74292e-27	3.03514e-26	11981	Atp9a	ATPase, class II, type 9A
12519	170.449	-1.55908	0.143536	-10.8619	1.75025e-27	3.04483e-26	12519	Cd80	CD80 antigen
192176	32608.8	-0.621258	0.0572372	-10.8541	1.90669e-27	3.31365e-26	192176	Flna	filamin, alpha
21847	1215.67	0.596975	0.0551282	10.8289	2.51267e-27	4.36242e-26	21847	Klf10	Kruppel-like factor 10
268759	152.875	-1.55336	0.143546	-10.8213	2.72786e-27	4.7313e-26	268759	9930012K11Rik	RIKEN cDNA 9930012K11 gene
14824	959.911	0.692649	0.0640411	10.8157	2.9009e-27	5.0264e-26	14824	Grn	granulin
12524	497.821	-1.02264	0.0945647	-10.8142	2.94956e-27	5.10559e-26	12524	Cd86	CD86 antigen
18764	80.3802	-1.87317	0.173493	-10.7968	3.56411e-27	6.15705e-26	18764	Pkd2	polycystic kidney disease 2
100861531	37054.4	-1.03541	0.0960559	-10.7792	4.3146e-27	7.44613e-26	100861531	Rn45s	45S pre-ribosomal RNA
54373	152.46	-1.9134	0.177603	-10.7735	4.59419e-27	7.92074e-26	54373	Prss16	protease, serine 16 (thymus)
218271	1140.65	-0.711939	0.0660999	-10.7706	4.73652e-27	8.15801e-26	218271	B4galt7	xylosylprotein beta1,4-galactosyltransferase, polypeptide 7 (galactosyltransferase I)
12768	24.5315	-3.93373	0.365278	-10.7691	4.81451e-27	8.2759e-26	12768	Ccr1	chemokine (C-C motif) receptor 1
68839	896.446	0.636221	0.0591022	10.7648	5.04935e-27	8.67097e-26	68839	Ankrd46	ankyrin repeat domain 46
56461	47.7247	-3.27211	0.304171	-10.7575	5.46493e-27	9.37533e-26	56461	Kcnip3	Kv channel interacting protein 3, calsenilin
19249	1883.03	0.729822	0.0678458	10.7571	5.48799e-27	9.40558e-26	19249	Ptpn13	protein tyrosine phosphatase, non-receptor type 13
12289	537.904	-0.920364	0.0856613	-10.7442	6.30929e-27	1.08025e-25	12289	Cacna1d	calcium channel, voltage-dependent, L type, alpha 1D subunit
236794	496.151	0.840025	0.0782702	10.7324	7.17292e-27	1.22569e-25	236794	Slc9a6	solute carrier family 9 (sodium/hydrogen exchanger), member 6
14467	518.05	0.798861	0.0744982	10.7232	7.91954e-27	1.35061e-25	14467	Gbas	glioblastoma amplified sequence
235627	12797.7	-0.987176	0.0922051	-10.7063	9.50756e-27	1.61984e-25	235627	Nbeal2	neurobeachin-like 2
67299	72.1634	-2.03505	0.190678	-10.6727	1.36559e-26	2.32204e-25	67299	Dock7	dedicator of cytokinesis 7
17319	2375.73	0.785291	0.0737452	10.6487	1.7682e-26	2.99589e-25	17319	Mif	macrophage migration inhibitory factor
19418	129.688	1.63136	0.153199	10.6487	1.7688e-26	2.99589e-25	19418	Rasgrf2	RAS protein-specific guanine nucleotide-releasing factor 2
103214	142.207	-1.77104	0.16635	-10.6464	1.8121e-26	3.06623e-25	103214	Tmevpg1	Theiler's murine encephalomyelitis virus persistence candidate gene 1
104759	650.392	-1.22972	0.115521	-10.645	1.83943e-26	3.10944e-25	104759	Pld4	phospholipase D family, member 4
15277	528.937	0.815399	0.0768265	10.6135	2.57887e-26	4.34248e-25	15277	Hk2	hexokinase 2
12298	53.4102	-2.9018	0.273653	-10.6039	2.85683e-26	4.80585e-25	12298	Cacnb4	calcium channel, voltage-dependent, beta 4 subunit
76524	451.602	0.853866	0.080652	10.587	3.42264e-26	5.7521e-25	76524	Cln6	ceroid-lipofuscinosis, neuronal 6
100040671	49.3862	2.34668	0.221736	10.5832	3.5662e-26	5.98756e-25	100040671	Gm2897	predicted gene 2897
666661	244.831	-1.70541	0.161242	-10.5768	3.81963e-26	6.40684e-25	666661	Gm8221	apolipoprotein L 7c pseudogene
108089	942.737	0.65749	0.0621796	10.574	3.93142e-26	6.58798e-25	108089	Rnf144a	ring finger protein 144A
27029	997.839	0.676473	0.0640044	10.5692	4.14222e-26	6.92783e-25	27029	Sgsh	N-sulfoglucosamine sulfohydrolase (sulfamidase)
56226	80.1594	-1.83652	0.173762	-10.5692	4.14137e-26	6.92783e-25	56226	Espn	espin
66222	54.6335	-2.7642	0.261629	-10.5653	4.31454e-26	7.20908e-25	66222	Serpinb1a	serine (or cysteine) peptidase inhibitor, clade B, member 1a
56289	1371.74	-0.673615	0.0637613	-10.5646	4.34613e-26	7.25485e-25	56289	Rassf1	Ras association (RalGDS/AF-6) domain family member 1
16443	320.769	-1.03759	0.098377	-10.5471	5.23921e-26	8.73722e-25	16443	Itsn1	intersectin 1 (SH3 domain protein 1A)
14991	1078.86	-0.676899	0.0642009	-10.5435	5.44562e-26	9.07272e-25	14991	H2-M3	histocompatibility 2, M region locus 3
331474	87.3662	-2.21008	0.209857	-10.5314	6.19031e-26	1.03035e-24	331474	Rgag4	retrotransposon gag domain containing 4
106042	138.992	1.42457	0.135375	10.5231	6.76008e-26	1.12303e-24	106042	Prickle1	prickle homolog 1 (Drosophila)
99382	2480.57	0.624406	0.0593406	10.5224	6.8113e-26	1.13045e-24	99382	Abtb2	ankyrin repeat and BTB (POZ) domain containing 2
210544	538.671	0.876162	0.0832674	10.5223	6.82035e-26	1.13087e-24	210544	Tbc1d31	TBC1 domain family, member 31
16992	327.295	0.892422	0.0848414	10.5187	7.08368e-26	1.17229e-24	16992	Lta	lymphotoxin A
72179	129.567	-2.41688	0.229982	-10.509	7.84902e-26	1.29647e-24	72179	Fbxl2	F-box and leucine-rich repeat protein 2
70533	700.536	0.70975	0.0675516	10.5068	8.03911e-26	1.32661e-24	70533	Btf3l4	basic transcription factor 3-like 4
218503	2051.84	-0.660972	0.0629107	-10.5065	8.06258e-26	1.32921e-24	218503	Fcho2	FCH domain only 2
18218	136.53	-1.4042	0.133697	-10.5029	8.37788e-26	1.37988e-24	18218	Dusp8	dual specificity phosphatase 8
100503915	187.804	-1.42937	0.136232	-10.4922	9.38225e-26	1.54237e-24	100503915	Smpd5	sphingomyelin phosphodiesterase 5
223920	570.861	-0.853051	0.0813375	-10.4878	9.82966e-26	1.61286e-24	223920	Soat2	sterol O-acyltransferase 2
215707	635.345	-0.824974	0.0786674	-10.4869	9.92725e-26	1.62734e-24	215707	Ccdc92	coiled-coil domain containing 92
20778	411.796	0.97903	0.0934332	10.4784	1.08573e-25	1.77811e-24	20778	Scarb1	scavenger receptor class B, member 1
227120	219.46	1.06751	0.101882	10.478	1.09069e-25	1.78456e-24	227120	Plcl1	phospholipase C-like 1
18606	40.4571	-2.73655	0.261179	-10.4777	1.0935e-25	1.78746e-24	18606	Enpp2	ectonucleotide pyrophosphatase/phosphodiesterase 2
403202	741.133	0.673543	0.0643559	10.4659	1.23877e-25	2.02301e-24	403202	A430093F15Rik	RIKEN cDNA A430093F15 gene
15208	20.9259	3.80501	0.364765	10.4314	1.78242e-25	2.90536e-24	15208	Hes5	hairy and enhancer of split 5 (Drosophila)
227326	452.718	-0.939525	0.0902378	-10.4117	2.19375e-25	3.55244e-24	227326	Gpr55	G protein-coupled receptor 55
12460	524.902	0.776962	0.0747429	10.3951	2.60914e-25	4.22116e-24	12460	Ccs	copper chaperone for superoxide dismutase
99470	270.088	-1.04851	0.100877	-10.3939	2.64272e-25	4.27149e-24	99470	Magi3	membrane associated guanylate kinase, WW and PDZ domain containing 3
545007	46.7269	2.34208	0.225338	10.3936	2.65113e-25	4.28109e-24	545007	Gm5796	predicted gene 5796
14251	934.74	-0.69874	0.0673145	-10.3802	3.05016e-25	4.91629e-24	14251	Flot1	flotillin 1
20957	22.0966	4.09198	0.394677	10.3679	3.46995e-25	5.58771e-24	20957	Sycp1	synaptonemal complex protein 1
17105	195.485	1.35537	0.130737	10.3672	3.49741e-25	5.62671e-24	17105	Lyz2	lysozyme 2
12550	43.6191	-3.5148	0.339241	-10.3608	3.73886e-25	6.00401e-24	12550	Cdh1	cadherin 1
56248	1787.69	-0.594482	0.0573818	-10.3601	3.76518e-25	6.04067e-24	56248	Ak3	adenylate kinase 3
328561	81.606	-2.0813	0.201479	-10.3301	5.15004e-25	8.23958e-24	328561	Apol10b	apolipoprotein L 10B
574403	97.9024	-1.86971	0.181369	-10.3089	6.42264e-25	1.02473e-23	574403	Fam196b	family with sequence similarity 196, member B
54562	21.8221	-3.71162	0.360083	-10.3077	6.50538e-25	1.03697e-23	54562	Lrrc6	leucine rich repeat containing 6 (testis)
79560	538.123	0.786001	0.0762849	10.3035	6.79422e-25	1.08202e-23	79560	Ublcp1	ubiquitin-like domain containing CTD phosphatase 1
241128	50.7836	-2.31923	0.225235	-10.297	7.2726e-25	1.15714e-23	241128	Fam124b	family with sequence similarity 124, member B
79410	22.146	-3.995	0.388001	-10.2964	7.31757e-25	1.16322e-23	79410	Klra23	killer cell lectin-like receptor subfamily A, member 23
26388	14.1487	4.39462	0.427328	10.284	8.32417e-25	1.32202e-23	26388	Ifi202b	interferon activated gene 202B
22784	17.7666	3.97831	0.387404	10.2692	9.70528e-25	1.53996e-23	22784	Slc30a3	solute carrier family 30 (zinc transporter), member 3
24014	1420.71	-0.637861	0.0621202	-10.2682	9.80462e-25	1.5543e-23	24014	Rnasel	ribonuclease L (2', 5'-oligoisoadenylate synthetase-dependent)
83669	940.118	0.722768	0.070452	10.259	1.07808e-24	1.70282e-23	83669	Wdr6	WD repeat domain 6
50884	207.189	-1.33451	0.130219	-10.2482	1.20523e-24	1.90019e-23	50884	Nckap1	NCK-associated protein 1
212728	360.426	0.944016	0.0921835	10.2406	1.30396e-24	2.05398e-23	212728	Gm17296	predicted gene, 17296
15937	169.173	-1.78861	0.174734	-10.2362	1.36518e-24	2.14455e-23	15937	Ier3	immediate early response 3
20447	42.4187	-2.38265	0.23283	-10.2335	1.40415e-24	2.20377e-23	20447	St6galnac3	ST6 (alpha-N-acetyl-neuraminyl-2,3-beta-galactosyl-1,3)-N-acetylgalactosaminide alpha-2,6-sialyltransferase 3
338364	417.855	-0.979205	0.0957162	-10.2303	1.45084e-24	2.27294e-23	338364	Trim65	tripartite motif-containing 65
109620	147.376	1.5751	0.154039	10.2253	1.52698e-24	2.39007e-23	109620	Dsp	desmoplakin
237221	360.8	0.892927	0.087378	10.2191	1.62801e-24	2.5459e-23	237221	Gemin8	gem (nuclear organelle) associated protein 8
12776	296.67	-0.9218	0.0903782	-10.1994	1.99592e-24	3.10164e-23	12776	Ccr8	chemokine (C-C motif) receptor 8
245536	448.722	-0.813472	0.079757	-10.1994	1.99548e-24	3.10164e-23	245536	Gm614	predicted gene 614
18938	907.496	0.727107	0.0713321	10.1933	2.12516e-24	3.29656e-23	18938	Ppp1r14b	protein phosphatase 1, regulatory (inhibitor) subunit 14B
13998	317.062	-0.98953	0.097082	-10.1927	2.137e-24	3.31197e-23	13998	Fgd6	FYVE, RhoGEF and PH domain containing 6
278097	53.5289	2.26471	0.222292	10.188	2.24376e-24	3.47122e-23	278097	Armcx6	armadillo repeat containing, X-linked 6
668415	619.045	-0.740088	0.0727116	-10.1784	2.47574e-24	3.82668e-23	668415	Gm9159	predicted gene 9159
53322	150.306	1.3197	0.129733	10.1724	2.63233e-24	4.06509e-23	53322	Nucb2	nucleobindin 2
613254	79.5537	2.12652	0.209143	10.1678	2.76097e-24	4.25996e-23	613254	AA465934	expressed sequence AA465934
380921	447.422	-1.10773	0.109065	-10.1566	3.09755e-24	4.77501e-23	380921	Dgkh	diacylglycerol kinase, eta
231327	1167.36	0.612891	0.0603815	10.1503	3.30291e-24	5.08707e-23	231327	Ppat	phosphoribosyl pyrophosphate amidotransferase
270192	38.8965	-2.6936	0.26538	-10.15	3.31474e-24	5.10076e-23	270192	Rab6b	RAB6B, member RAS oncogene family
108156	1351.99	0.599697	0.0591477	10.139	3.71028e-24	5.69424e-23	108156	Mthfd1	methylenetetrahydrofolate dehydrogenase (NADP+ dependent), methenyltetrahydrofolate cyclohydrolase, formyltetrahydrofolate synthase
229524	413.375	0.887936	0.0875986	10.1364	3.80824e-24	5.83942e-23	229524	Msto1	misato homolog 1 (Drosophila)
28105	293.585	-1.03502	0.102116	-10.1358	3.83284e-24	5.87194e-23	28105	Trim36	tripartite motif-containing 36
171543	51.9446	2.87556	0.283865	10.13	4.06567e-24	6.22313e-23	171543	Bmf	BCL2 modifying factor
67425	791.753	-0.664071	0.065561	-10.1291	4.10553e-24	6.2786e-23	67425	Eps8l1	EPS8-like 1
99151	304.694	-1.40724	0.138998	-10.1242	4.3156e-24	6.59404e-23	99151	Cercam	cerebral endothelial cell adhesion molecule
102566	631.834	-0.702203	0.0696641	-10.0798	6.78357e-24	1.03467e-22	102566	Ano10	anoctamin 10
238161	35.4619	2.57861	0.255835	10.0792	6.82715e-24	1.0404e-22	238161	Akap6	A kinase (PRKA) anchor protein 6
51801	221.46	1.20216	0.119314	10.0755	7.08746e-24	1.07912e-22	51801	Ramp1	receptor (calcitonin) activity modifying protein 1
23832	486.152	-1.13722	0.112881	-10.0745	7.1616e-24	1.08946e-22	23832	Xcr1	chemokine (C motif) receptor 1
21872	86.0117	-3.35261	0.33281	-10.0736	7.22462e-24	1.09808e-22	21872	Tjp1	tight junction protein 1
13198	1436.28	0.637052	0.0632433	10.073	7.26894e-24	1.10385e-22	13198	Ddit3	DNA-damage inducible transcript 3
12398	342.062	1.11567	0.110872	10.0626	8.07954e-24	1.2248e-22	12398	Cbfa2t3	core-binding factor, runt domain, alpha subunit 2, translocated to, 3 (human)
67169	134.935	-1.7964	0.178537	-10.0618	8.15143e-24	1.23461e-22	67169	Nradd	neurotrophin receptor associated death domain
76220	791.652	-0.755192	0.0750603	-10.0611	8.2048e-24	1.24161e-22	76220	6530402F18Rik	RIKEN cDNA 6530402F18 gene
226922	171.898	1.23301	0.122591	10.0579	8.48105e-24	1.2823e-22	226922	Kcnq5	potassium voltage-gated channel, subfamily Q, member 5
18483	274.183	-1.48793	0.147979	-10.055	8.72822e-24	1.31852e-22	18483	Palm	paralemmin
245607	52.8715	-2.15972	0.215548	-10.0196	1.24957e-23	1.87946e-22	245607	Gprasp2	G protein-coupled receptor associated sorting protein 2
16628	19.5104	-3.93801	0.393253	-10.0139	1.32395e-23	1.9896e-22	16628	Klra10	killer cell lectin-like receptor subfamily A, member 10
210106	787.982	0.642771	0.064205	10.0112	1.36049e-23	2.04097e-22	210106	Papd7	PAP associated domain containing 7
15213	36.5404	2.74757	0.274499	10.0094	1.38585e-23	2.07721e-22	15213	Hey1	hairy/enhancer-of-split related with YRPW motif 1
320277	80.4714	-2.10388	0.210338	-10.0024	1.4874e-23	2.2275e-22	320277	Spef2	sperm flagellar 2
15898	52.0164	2.14588	0.214542	10.0021	1.49148e-23	2.23168e-22	15898	Icam5	intercellular adhesion molecule 5, telencephalin
232987	343.479	0.96099	0.0961232	9.99748	1.56329e-23	2.33711e-22	232987	B9d2	B9 protein domain 2
68339	8635.49	-0.646882	0.0647244	-9.99441	1.61248e-23	2.40857e-22	68339	Ccdc88c	coiled-coil domain containing 88C
18208	58.4882	1.92964	0.193117	9.99205	1.6513e-23	2.46444e-22	18208	Ntn1	netrin 1
259104	1252.02	-0.626233	0.0627281	-9.9833	1.80373e-23	2.68498e-22	259104	Olfr613	olfactory receptor 613
331392	25.4457	-3.26306	0.327317	-9.9691	2.08106e-23	3.09515e-22	331392	Gm5124	nucleolar and coiled-body phosphoprotein 1 pseudogene
76580	883.32	-0.697619	0.0700211	-9.96298	2.21324e-23	3.28892e-22	76580	Mib2	mindbomb homolog 2 (Drosophila)
54598	271.055	0.958807	0.0963261	9.95377	2.42814e-23	3.60518e-22	54598	Calcrl	calcitonin receptor-like
381738	25.596	-3.17069	0.318852	-9.94408	2.6763e-23	3.96344e-22	381738	Drc1	dynein regulatory complex subunit 1
74777	265.809	-1.42851	0.14368	-9.94226	2.72581e-23	4.03332e-22	74777	Sepn1	selenoprotein N, 1
74470	158.285	1.41284	0.142138	9.93991	2.79093e-23	4.12615e-22	74470	Cep72	centrosomal protein 72
76217	15.2788	-3.9795	0.400518	-9.93588	2.90603e-23	4.29265e-22	76217	Jakmip2	janus kinase and microtubule interacting protein 2
236900	733.978	0.660321	0.0665926	9.91582	3.55324e-23	5.23529e-22	236900	Pdk3	pyruvate dehydrogenase kinase, isoenzyme 3
83397	530.38	0.731634	0.0738413	9.9082	3.83491e-23	5.63592e-22	83397	Akap12	A kinase (PRKA) anchor protein (gravin) 12
12297	318.31	-1.15824	0.116955	-9.9033	4.02768e-23	5.9142e-22	12297	Cacnb3	calcium channel, voltage-dependent, beta 3 subunit
73910	1034.54	-0.653665	0.0660968	-9.88951	4.62286e-23	6.77095e-22	73910	Arhgap18	Rho GTPase activating protein 18
75084	829.757	-0.68904	0.0698737	-9.86122	6.13007e-23	8.9558e-22	75084	4930511M06Rik	RIKEN cDNA 4930511M06 gene
338348	90.6659	1.73712	0.17624	9.85652	6.42351e-23	9.37659e-22	338348	Ttc16	tetratricopeptide repeat domain 16
13511	59.8253	-2.4903	0.252811	-9.85044	6.82479e-23	9.95397e-22	13511	Dsg2	desmoglein 2
328451	657.392	0.662882	0.0673342	9.84465	7.22869e-23	1.05342e-21	328451	Gm5088	poly(A)-binding protein, cytoplasmic pseudogene
20743	54.7793	2.12072	0.215471	9.84225	7.40363e-23	1.07801e-21	20743	Sptbn2	spectrin beta, non-erythrocytic 2
12769	340.138	-1.16718	0.118637	-9.83825	7.70402e-23	1.1208e-21	12769	Ccr9	chemokine (C-C motif) receptor 9
15368	355.778	0.87569	0.0890303	9.83587	7.88844e-23	1.14667e-21	15368	Hmox1	heme oxygenase 1
226970	470.191	0.816316	0.0830421	9.83014	8.35e-23	1.21173e-21	226970	Arhgef4	Rho guanine nucleotide exchange factor (GEF) 4
67903	628.905	0.698872	0.0711003	9.82937	8.41405e-23	1.22e-21	67903	Gipc1	GIPC PDZ domain containing family, member 1
74374	897.115	0.60328	0.0613955	9.82612	8.69001e-23	1.25581e-21	74374	Clec16a	C-type lectin domain family 16, member A
26432	117.094	-1.45763	0.148407	-9.8218	9.07064e-23	1.30863e-21	26432	Plod2	procollagen lysine, 2-oxoglutarate 5-dioxygenase 2
14168	850.105	0.667024	0.0679304	9.81924	9.30467e-23	1.34128e-21	14168	Fgf13	fibroblast growth factor 13
71310	384.93	-1.76496	0.1798	-9.81627	9.58206e-23	1.37897e-21	71310	Tbc1d9	TBC1 domain family, member 9
17883	19.9699	3.5603	0.362847	9.81213	9.98432e-23	1.43567e-21	17883	Myh3	myosin, heavy polypeptide 3, skeletal muscle, embryonic
94353	92.4217	1.63303	0.1665	9.80801	1.03999e-22	1.49419e-21	94353	Hmgn3	high mobility group nucleosomal binding domain 3
243771	324.988	-0.931802	0.0950915	-9.799	1.13708e-22	1.62963e-21	243771	Parp12	poly (ADP-ribose) polymerase family, member 12
74694	337.279	-0.816318	0.0833107	-9.79847	1.14303e-22	1.63681e-21	74694	Tbc1d30	TBC1 domain family, member 30
23792	184.293	-2.37819	0.242894	-9.79103	1.2303e-22	1.75887e-21	23792	Adam23	a disintegrin and metallopeptidase domain 23
232943	155.13	1.25586	0.128335	9.78577	1.29608e-22	1.85137e-21	232943	Klc3	kinesin light chain 3
30939	1030.04	-0.663806	0.0678442	-9.78427	1.31541e-22	1.87743e-21	30939	Pttg1	pituitary tumor-transforming gene 1
226830	234.539	1.06867	0.109324	9.77523	1.43831e-22	2.04778e-21	226830	Smyd2	SET and MYND domain containing 2
243369	105.059	1.77648	0.181885	9.76705	1.5593e-22	2.21823e-21	243369	Sspo	SCO-spondin
210104	212.657	-1.20298	0.123272	-9.75875	1.69228e-22	2.40543e-21	210104	Zfp658	zinc finger protein 658
432552	184.144	1.27837	0.131122	9.74947	1.85437e-22	2.62935e-21	432552	Fam71b	family with sequence similarity 71, member B
20706	61.6572	-3.13962	0.322253	-9.74274	1.98146e-22	2.80496e-21	20706	Serpinb9b	serine (or cysteine) peptidase inhibitor, clade B, member 9b
269593	506.733	0.858631	0.0882419	9.73043	2.23656e-22	3.16092e-21	269593	Luzp1	leucine zipper protein 1
17311	17.4886	3.72801	0.38326	9.72711	2.31069e-22	3.26037e-21	17311	Kitl	kit ligand
66213	610.143	-0.756604	0.0777983	-9.7252	2.35431e-22	3.31921e-21	66213	Med7	mediator complex subunit 7
80289	869.367	-0.747349	0.0768665	-9.72269	2.41329e-22	3.3996e-21	80289	Lysmd3	LysM, putative peptidoglycan-binding, domain containing 3
72960	188.182	1.1196	0.115161	9.72197	2.43033e-22	3.42082e-21	72960	Top1mt	DNA topoisomerase 1, mitochondrial
433470	41.8812	-3.13383	0.322731	-9.71037	2.72355e-22	3.83043e-21	433470	AA467197	expressed sequence AA467197
107527	167.347	1.27066	0.13086	9.71009	2.73107e-22	3.8379e-21	107527	Il1rl2	interleukin 1 receptor-like 2
331524	71.9007	2.03522	0.209999	9.69153	3.27571e-22	4.59209e-21	331524	Xkrx	X Kell blood group precursor related X linked
227693	1860.72	0.595252	0.0614252	9.69067	3.30352e-22	4.62734e-21	227693	Zer1	zyg-11 related, cell cycle regulator
12265	578.82	-1.47868	0.152613	-9.68903	3.35693e-22	4.69835e-21	12265	Ciita	class II transactivator
574437	70.7172	1.90846	0.196994	9.68793	3.39325e-22	4.74534e-21	574437	Xlr3b	X-linked lymphocyte-regulated 3B
320878	296.477	-0.995686	0.102791	-9.68647	3.44206e-22	4.80973e-21	320878	Mical2	microtubule associated monooxygenase, calponin and LIM domain containing 2
13197	255.438	1.08722	0.112297	9.68166	3.60812e-22	5.03771e-21	13197	Gadd45a	growth arrest and DNA-damage-inducible 45 alpha
71653	228.306	-1.27711	0.132104	-9.66744	4.14609e-22	5.77486e-21	71653	Shtn1	shootin 1
329324	33.1336	-2.65376	0.274518	-9.66697	4.16537e-22	5.79705e-21	329324	Syt14	synaptotagmin XIV
230775	110.131	-2.40144	0.248501	-9.66373	4.29919e-22	5.97849e-21	230775	Adgrb2	adhesion G protein-coupled receptor B2
15442	105.464	-1.75149	0.181312	-9.6601	4.45434e-22	6.18928e-21	15442	Hpse	heparanase
76843	938.269	0.606385	0.0628528	9.6477	5.02697e-22	6.96818e-21	76843	Dtl	denticleless homolog (Drosophila)
70435	1095.25	-0.65149	0.0675771	-9.6407	5.38221e-22	7.45464e-21	70435	Inf2	inverted formin, FH2 and WH2 domain containing
214531	171.291	-1.24749	0.129564	-9.62832	6.07123e-22	8.38885e-21	214531	Tmprss13	transmembrane protease, serine 13
52710	414.476	0.832994	0.0865269	9.62699	6.15044e-22	8.49153e-21	52710	Slc52a2	solute carrier protein 52, member 2
12228	442.053	-0.790295	0.0820942	-9.62668	6.16927e-22	8.51074e-21	12228	Btg3	B cell translocation gene 3
22256	391.042	0.940281	0.0977124	9.62295	6.39715e-22	8.81809e-21	22256	Ung	uracil DNA glycosylase
71699	66.2148	1.882	0.195787	9.6125	7.08082e-22	9.75274e-21	71699	Slc41a3	solute carrier family 41, member 3
226695	590.452	-0.737852	0.0767748	-9.6106	7.21281e-22	9.92663e-21	226695	Ifi205	interferon activated gene 205
74096	747.907	-0.671318	0.069858	-9.60975	7.27224e-22	1.00005e-20	74096	Hvcn1	hydrogen voltage-gated channel 1
100041574	404.237	0.805712	0.0838827	9.60522	7.59919e-22	1.04418e-20	100041574	9030025P20Rik	RIKEN cDNA 9030025P20 gene
12041	867.977	0.609956	0.063507	9.60455	7.64938e-22	1.05024e-20	12041	Bckdk	branched chain ketoacid dehydrogenase kinase
633640	126.852	1.3544	0.141064	9.6013	7.89435e-22	1.08302e-20	633640	Gm7120	predicted gene 7120
58875	856.243	0.620837	0.0646904	9.59704	8.22695e-22	1.12776e-20	58875	Hibadh	3-hydroxyisobutyrate dehydrogenase
331623	395.848	0.834588	0.0870253	9.59017	8.79371e-22	1.2045e-20	331623	Bend3	BEN domain containing 3
104215	267.562	-1.18858	0.123947	-9.58939	8.86079e-22	1.21272e-20	104215	Rhoq	ras homolog gene family, member Q
229488	116.204	-1.3091	0.136535	-9.58799	8.98145e-22	1.22827e-20	229488	Fam160a1	family with sequence similarity 160, member A1
170748	331.692	0.80222	0.0836903	9.58558	9.19374e-22	1.25631e-20	170748	Smco4	single-pass membrane protein with coiled-coil domains 4
22785	267.65	-1.08782	0.113486	-9.58546	9.20433e-22	1.25676e-20	22785	Slc30a4	solute carrier family 30 (zinc transporter), member 4
69017	357.509	0.861384	0.0898677	9.58502	9.24426e-22	1.26122e-20	69017	Prrt2	proline-rich transmembrane protein 2
17005	112.986	-2.03672	0.212524	-9.58348	9.3827e-22	1.2781e-20	17005	Ltk	leukocyte tyrosine kinase
11475	52.9918	1.99735	0.208452	9.58183	9.53417e-22	1.29771e-20	11475	Acta2	actin, alpha 2, smooth muscle, aorta
230917	747.233	0.69922	0.0729849	9.58035	9.67196e-22	1.31543e-20	230917	Tmem201	transmembrane protein 201
219149	21.2941	-3.42313	0.357514	-9.57481	1.02043e-21	1.38674e-20	219149	Xkr6	X Kell blood group precursor related family member 6 homolog
68196	1050.09	0.591338	0.0617785	9.5719	1.04954e-21	1.42519e-20	68196	Hsbp1	heat shock factor binding protein 1
235086	64.1692	-2.1016	0.219595	-9.57036	1.06533e-21	1.4455e-20	235086	Igsf9b	immunoglobulin superfamily, member 9B
231125	101.668	1.44078	0.15064	9.56439	1.12863e-21	1.52898e-20	231125	Zfyve28	zinc finger, FYVE domain containing 28
246730	768.605	0.618667	0.0648815	9.53534	1.49393e-21	2.01599e-20	246730	Oas1a	2'-5' oligoadenylate synthetase 1A
320267	537.19	0.718268	0.0753458	9.53295	1.52871e-21	2.06131e-20	320267	Fubp3	far upstream element (FUSE) binding protein 3
73626	31.9309	-2.61756	0.274631	-9.53119	1.55489e-21	2.09499e-20	73626	1810009J06Rik	RIKEN cDNA 1810009J06 gene
11789	3300.22	0.588375	0.0617323	9.53108	1.55661e-21	2.09568e-20	11789	Apc	adenomatosis polyposis coli
13601	326.399	0.843963	0.0886561	9.51951	1.73993e-21	2.34066e-20	13601	Ecm1	extracellular matrix protein 1
18032	140.914	1.27755	0.134388	9.50642	1.97335e-21	2.64851e-20	18032	Nfix	nuclear factor I/X
269016	29.3901	2.91488	0.306696	9.50412	2.01754e-21	2.70572e-20	269016	Sh3rf2	SH3 domain containing ring finger 2
224116	106.512	-2.76084	0.290565	-9.50163	2.06626e-21	2.76891e-20	224116	Muc20	mucin 20
58894	209.801	-1.02058	0.107475	-9.49597	2.18176e-21	2.92144e-20	58894	Zfp862-ps	zinc finger protein 862, pseudogene
11872	773.987	0.655991	0.0691529	9.48609	2.39859e-21	3.20681e-20	11872	Art2b	ADP-ribosyltransferase 2b
216190	699.051	-0.6699	0.0706645	-9.48001	2.54254e-21	3.39666e-20	216190	Appl2	adaptor protein, phosphotyrosine interaction, PH domain and leucine zipper containing 2
93737	73.4364	1.64475	0.173534	9.47799	2.59225e-21	3.45773e-20	93737	Pard6g	par-6 family cell polarity regulator gamma
664862	334.752	-0.951615	0.100564	-9.46278	2.99851e-21	3.9843e-20	664862	Gpr137b-ps	G protein-coupled receptor 137B, pseudogene
13036	253.553	-1.5152	0.160267	-9.4542	3.25508e-21	4.31858e-20	13036	Ctsh	cathepsin H
207182	136.228	1.27183	0.134538	9.4533	3.28319e-21	4.35255e-20	207182	Ggt7	gamma-glutamyltransferase 7
116838	10.6565	-4.12596	0.437022	-9.4411	3.68891e-21	4.87725e-20	116838	Rims2	regulating synaptic membrane exocytosis 2
67062	289.085	-1.11429	0.118026	-9.44106	3.69024e-21	4.87725e-20	67062	Slc25a53	solute carrier family 25, member 53
16582	74.855	2.15265	0.228095	9.4375	3.81762e-21	5.04177e-20	16582	Kifc3	kinesin family member C3
209630	153.099	-1.41229	0.149701	-9.43404	3.94592e-21	5.20723e-20	209630	Frmd4a	FERM domain containing 4A
66971	547.957	-0.736002	0.0780584	-9.42886	4.14586e-21	5.45861e-20	66971	Cdk5rap1	CDK5 regulatory subunit associated protein 1
12332	1293.7	-0.605656	0.0642377	-9.42836	4.16554e-21	5.48036e-20	12332	Capg	capping protein (actin filament), gelsolin-like
100041621	290.031	0.923713	0.0979796	9.4276	4.19594e-21	5.51616e-20	100041621	Gm3435	predicted gene 3435
624341	1011.72	-0.586117	0.0622583	-9.41428	4.76321e-21	6.2477e-20	624341	Olfr856-ps1	olfactory receptor 856, pseudogene 1
64082	203.622	1.15473	0.122914	9.39462	5.74236e-21	7.50927e-20	64082	Popdc2	popeye domain containing 2
13423	235.999	0.962882	0.102527	9.39153	5.91354e-21	7.72729e-20	13423	Dnase2a	deoxyribonuclease II alpha
12033	721.479	0.674201	0.0717947	9.39068	5.96131e-21	7.78384e-20	12033	Bcap29	B cell receptor associated protein 29
208647	265.266	-1.07114	0.114095	-9.3882	6.10366e-21	7.96371e-20	208647	Creb3l2	cAMP responsive element binding protein 3-like 2
73914	83.1334	-1.59162	0.16967	-9.38065	6.55646e-21	8.51602e-20	73914	Irak3	interleukin-1 receptor-associated kinase 3
83410	1039.22	-0.590403	0.0629425	-9.38004	6.5948e-21	8.55941e-20	83410	Cstf2t	cleavage stimulation factor, 3' pre-RNA subunit 2, tau
381308	765.591	-0.674215	0.0719564	-9.36976	7.26943e-21	9.42089e-20	381308	Mnda	myeloid cell nuclear differentiation antigen
257633	273.61	0.926386	0.098885	9.36831	7.37018e-21	9.5372e-20	257633	Acsf3	acyl-CoA synthetase family member 3
233812	633.139	-0.806448	0.0860978	-9.36665	7.48735e-21	9.68159e-20	233812	BC030336	cDNA sequence BC030336
108797	421.821	0.76716	0.0819597	9.36022	7.95738e-21	1.0274e-19	108797	Mex3b	mex3 homolog B (C. elegans)
239096	409.412	0.78382	0.0837502	9.35902	8.04782e-21	1.03831e-19	239096	Cdh24	cadherin-like 24
22177	247.293	-1.67929	0.179667	-9.34672	9.04111e-21	1.16472e-19	22177	Tyrobp	TYRO protein tyrosine kinase binding protein
58185	279.455	0.869636	0.0932388	9.32698	1.08931e-20	1.39914e-19	58185	Rsad2	radical S-adenosyl methionine domain containing 2
52480	30.6043	-3.27192	0.350944	-9.32318	1.12902e-20	1.44693e-19	52480	Snhg14	small nucleolar RNA host gene 14
11853	161.422	-1.29028	0.138477	-9.31766	1.1893e-20	1.52193e-19	11853	Rhoc	ras homolog gene family, member C
27801	989.797	-0.726393	0.077986	-9.3144	1.22648e-20	1.56604e-19	27801	Zdhhc8	zinc finger, DHHC domain containing 8
70097	68.3725	-2.23595	0.240096	-9.31272	1.24597e-20	1.58976e-19	70097	Sash1	SAM and SH3 domain containing 1
78751	278.879	0.955606	0.10265	9.30937	1.28593e-20	1.63953e-19	78751	Zc3h6	zinc finger CCCH type containing 6
20963	296.379	-1.28481	0.138075	-9.30516	1.33796e-20	1.70462e-19	20963	Syk	spleen tyrosine kinase
18143	51.3686	2.0805	0.223726	9.29931	1.41362e-20	1.79969e-19	18143	Npas2	neuronal PAS domain protein 2
244667	63.9526	-2.4171	0.259984	-9.29712	1.44305e-20	1.83581e-19	244667	Disc1	disrupted in schizophrenia 1
12443	250.141	-1.37007	0.147412	-9.29419	1.48325e-20	1.88557e-19	12443	Ccnd1	cyclin D1
107652	724.811	-0.626121	0.0674573	-9.28173	1.66748e-20	2.11667e-19	107652	Uap1	UDP-N-acetylglucosamine pyrophosphorylase 1
226861	53.4698	1.89926	0.205017	9.26391	1.97088e-20	2.49266e-19	226861	Hhat	hedgehog acyltransferase
14255	338.902	-2.28243	0.246403	-9.26302	1.98727e-20	2.51155e-19	14255	Flt3	FMS-like tyrosine kinase 3
14635	290.293	0.954889	0.103119	9.26004	2.04354e-20	2.57891e-19	14635	Galk1	galactokinase 1
105501	413.192	0.722077	0.0780623	9.25	2.24493e-20	2.82688e-19	105501	Abhd4	abhydrolase domain containing 4
20775	586.159	0.658028	0.0711551	9.2478	2.29153e-20	2.88347e-19	20775	Sqle	squalene epoxidase
225362	60.9217	2.01192	0.217634	9.24452	2.36304e-20	2.9713e-19	225362	Reep2	receptor accessory protein 2
80981	438.883	-0.939252	0.101685	-9.23686	2.53833e-20	3.18938e-19	80981	Arl4d	ADP-ribosylation factor-like 4D
381810	316.487	-0.95862	0.103817	-9.23375	2.6133e-20	3.27884e-19	381810	Lpar5	lysophosphatidic acid receptor 5
57781	215.49	-0.949083	0.102902	-9.22316	2.88459e-20	3.61136e-19	57781	Cd200r1	CD200 receptor 1
54561	25.107	-2.7963	0.303214	-9.2222	2.91069e-20	3.64141e-19	54561	Nap1l3	nucleosome assembly protein 1-like 3
214763	338.869	-0.951158	0.103141	-9.22195	2.91744e-20	3.64723e-19	214763	Mb21d1	Mab-21 domain containing 1
77300	798.264	-0.676092	0.0733367	-9.21901	2.99842e-20	3.74575e-19	77300	Raph1	Ras association (RalGDS/AF-6) and pleckstrin homology domains 1
67448	82.7587	-1.58666	0.172182	-9.215	3.11278e-20	3.88582e-19	67448	Plxdc2	plexin domain containing 2
382571	18.0876	3.37048	0.365987	9.20927	3.2834e-20	4.08998e-19	382571	Kcnf1	potassium voltage-gated channel, subfamily F, member 1
433070	169.317	-1.27851	0.138828	-9.2093	3.28273e-20	4.08998e-19	433070	Vmn2r96	vomeronasal 2, receptor 96
14419	15.8642	3.58817	0.389822	9.20463	3.42835e-20	4.26439e-19	14419	Gal	galanin
53611	601.793	0.657895	0.071512	9.1998	3.58632e-20	4.45768e-19	53611	Vti1a	vesicle transport through interaction with t-SNAREs 1A
50874	144.231	-1.24845	0.135805	-9.19295	3.82222e-20	4.7441e-19	50874	Tmod4	tropomodulin 4
66141	92.7516	-1.63843	0.178287	-9.1898	3.93573e-20	4.88149e-19	66141	Ifitm3	interferon induced transmembrane protein 3
57444	486.721	0.744736	0.081122	9.18044	4.29322e-20	5.31347e-19	57444	Isg20	interferon-stimulated protein
110695	187.856	1.06377	0.116066	9.16522	4.9445e-20	6.10644e-19	110695	Aldh7a1	aldehyde dehydrogenase family 7, member A1
70292	155.282	1.21408	0.132694	9.14948	5.72072e-20	7.05501e-19	70292	Afap1	actin filament associated protein 1
81014	1147.06	-0.640016	0.0699565	-9.14877	5.75836e-20	7.09638e-19	81014	Vmn1r58	vomeronasal 1 receptor 58
54139	77.2406	1.67477	0.183158	9.14386	6.02598e-20	7.42091e-19	54139	Irf6	interferon regulatory factor 6
230895	3971.3	-0.645476	0.0706074	-9.14176	6.14448e-20	7.56147e-19	230895	Vps13d	vacuolar protein sorting 13 D (yeast)
14538	107.621	-2.20156	0.240892	-9.1392	6.2916e-20	7.73701e-19	14538	Gcnt2	glucosaminyl (N-acetyl) transferase 2, I-branching enzyme
319272	2668.53	-0.58506	0.0640277	-9.13761	6.38453e-20	7.84573e-19	319272	A130077B15Rik	RIKEN cDNA A130077B15 gene
14107	43.0625	-3.08169	0.337534	-9.13001	6.84937e-20	8.41099e-19	14107	Fat1	FAT tumor suppressor homolog 1 (Drosophila)
17476	1906.42	-0.853482	0.0935407	-9.12418	7.22808e-20	8.83845e-19	17476	Mpeg1	macrophage expressed gene 1
14130	143.18	-1.9869	0.21777	-9.12383	7.25136e-20	8.86067e-19	14130	Fcgr2b	Fc receptor, IgG, low affinity IIb
22151	581.746	0.69775	0.076545	9.11556	7.82687e-20	9.55717e-19	22151	Tubb2a	tubulin, beta 2A class IIA
233115	729.718	0.617566	0.0678669	9.09966	9.06123e-20	1.10566e-18	233115	Dpy19l3	dpy-19-like 3 (C. elegans)
243385	820.205	-1.1809	0.12979	-9.09854	9.15578e-20	1.11641e-18	243385	Gprin3	GPRIN family member 3
67266	545.175	-0.722682	0.07959	-9.08005	1.08524e-19	1.32143e-18	67266	Fam69a	family with sequence similarity 69, member A
74187	1338.64	-0.626946	0.0691072	-9.07208	1.16766e-19	1.41979e-18	74187	Katnb1	katanin p80 (WD40-containing) subunit B 1
268595	54.6167	-1.82444	0.201223	-9.06676	1.22612e-19	1.48879e-18	268595	D430019H16Rik	RIKEN cDNA D430019H16 gene
225192	20.8392	-3.03583	0.335099	-9.05949	1.31059e-19	1.58913e-18	225192	Hrh4	histamine receptor H4
13642	89.2655	-1.43745	0.158753	-9.05466	1.36995e-19	1.65877e-18	13642	Efnb2	ephrin B2
433855	220.201	-1.08075	0.11942	-9.04996	1.43014e-19	1.72804e-18	433855	AI506816	expressed sequence AI506816
20810	638.735	0.733394	0.081055	9.0481	1.45473e-19	1.75653e-18	20810	Srm	spermidine synthase
69806	350.302	0.789347	0.0872748	9.04439	1.50503e-19	1.81473e-18	69806	Slc39a11	solute carrier family 39 (metal ion transporter), member 11
140500	1232.71	-0.639503	0.0707756	-9.03564	1.63047e-19	1.96461e-18	140500	Acap3	ArfGAP with coiled-coil, ankyrin repeat and PH domains 3
71907	27.8726	2.55549	0.28322	9.02298	1.83044e-19	2.19945e-18	71907	Serpina9	serine (or cysteine) peptidase inhibitor, clade A (alpha-1 antiproteinase, antitrypsin), member 9
108699	30.1106	2.46776	0.27362	9.01893	1.89933e-19	2.28065e-18	108699	Chn1	chimerin 1
16189	31.5854	2.39553	0.265905	9.00897	2.07993e-19	2.49405e-18	16189	Il4	interleukin 4
68559	874.811	0.623281	0.0693271	8.99044	2.46247e-19	2.94459e-18	68559	Pdrg1	p53 and DNA damage regulated 1
14773	268.865	-0.970872	0.108093	-8.98184	2.66266e-19	3.1774e-18	14773	Grk5	G protein-coupled receptor kinase 5
72049	124.171	-1.67102	0.186149	-8.97678	2.78808e-19	3.32478e-18	72049	Tnfrsf13c	tumor necrosis factor receptor superfamily, member 13c
68066	1151.63	0.627602	0.0699666	8.97002	2.96466e-19	3.53292e-18	68066	Slc25a39	solute carrier family 25, member 39
100038347	250.724	-1.2532	0.139791	-8.9648	3.10832e-19	3.70157e-18	100038347	Fam174b	family with sequence similarity 174, member B
27056	503.663	-0.773784	0.0863581	-8.96018	3.24144e-19	3.85744e-18	27056	Irf5	interferon regulatory factor 5
110196	656.048	0.648219	0.0723452	8.96008	3.24428e-19	3.85818e-18	110196	Fdps	farnesyl diphosphate synthetase
68709	15.97	-3.37961	0.377205	-8.95961	3.25843e-19	3.87235e-18	68709	Cilp2	cartilage intermediate layer protein 2
56018	715.959	0.662042	0.0739104	8.95735	3.32571e-19	3.94959e-18	56018	Stard10	START domain containing 10
268390	597.131	-0.626953	0.0699939	-8.95725	3.32863e-19	3.95035e-18	268390	Ahsa2	AHA1, activator of heat shock protein ATPase 2
16592	456.579	0.726791	0.0812639	8.9436	3.76703e-19	4.46452e-18	16592	Fabp5	fatty acid binding protein 5, epidermal
228785	10.9961	3.82039	0.42732	8.94036	3.87921e-19	4.59119e-18	228785	Mylk2	myosin, light polypeptide kinase 2, skeletal muscle
22658	294.557	-0.983415	0.110037	-8.93712	3.99454e-19	4.72446e-18	22658	Pcgf2	polycomb group ring finger 2
237222	670.045	0.674296	0.0754848	8.93287	4.15082e-19	4.90595e-18	237222	Ofd1	oral-facial-digital syndrome 1 gene homolog (human)
11482	120.482	1.78133	0.199701	8.92001	4.66243e-19	5.50688e-18	11482	Acvrl1	activin A receptor, type II-like 1
26362	485.635	0.718699	0.0806416	8.91225	5.00058e-19	5.89022e-18	26362	Axl	AXL receptor tyrosine kinase
226610	51.5558	-3.05408	0.34345	-8.89236	5.98247e-19	7.02768e-18	226610	Fam78b	family with sequence similarity 78, member B
72027	462.836	0.728589	0.08199	8.88631	6.31725e-19	7.4109e-18	72027	Slc39a4	solute carrier family 39 (zinc transporter), member 4
631323	664.609	-0.655591	0.0738241	-8.88045	6.65896e-19	7.8012e-18	631323	Gm12250	predicted gene 12250
100048658	223.51	-1.03316	0.11636	-8.87898	6.74782e-19	7.89996e-18	100048658	Ddx43	DEAD (Asp-Glu-Ala-Asp) box polypeptide 43
232408	155.856	-1.15509	0.130235	-8.86927	7.36296e-19	8.5969e-18	232408	Klrb1f	killer cell lectin-like receptor subfamily B member 1F
79221	69.986	-1.76157	0.198694	-8.86574	7.59982e-19	8.86152e-18	79221	Hdac9	histone deacetylase 9
239319	1463.62	-0.592778	0.066878	-8.86358	7.74863e-19	9.02288e-18	239319	Card6	caspase recruitment domain family, member 6
74080	82.504	1.52076	0.171577	8.86344	7.75841e-19	9.02821e-18	74080	Nmnat3	nicotinamide nucleotide adenylyltransferase 3
241075	453.364	-0.792998	0.0895335	-8.85699	8.22024e-19	9.5592e-18	241075	Plekhm3	pleckstrin homology domain containing, family M, member 3
384783	608.701	-0.800324	0.0904116	-8.85201	8.5957e-19	9.98241e-18	384783	Irs2	insulin receptor substrate 2
68169	61.516	-1.82538	0.206248	-8.85041	8.72011e-19	1.01201e-17	68169	Ndnf	neuron-derived neurotrophic factor
56375	105.803	1.34416	0.151942	8.84655	9.02634e-19	1.04615e-17	56375	B4galt4	UDP-Gal:betaGlcNAc beta 1,4-galactosyltransferase, polypeptide 4
66815	102.463	-1.43027	0.161701	-8.84515	9.14029e-19	1.05865e-17	66815	Ccdc109b	coiled-coil domain containing 109B
66042	527.379	0.611843	0.0691918	8.84271	9.34238e-19	1.08133e-17	66042	Sostdc1	sclerostin domain containing 1
104099	71.7149	1.55156	0.175473	8.84217	9.38779e-19	1.08586e-17	104099	Itga9	integrin alpha 9
320634	358.159	0.742565	0.0840279	8.83712	9.8214e-19	1.1345e-17	320634	Ocrl	oculocerebrorenal syndrome of Lowe
218294	614.805	-0.72526	0.0820832	-8.83568	9.94953e-19	1.14854e-17	218294	Cdc14b	CDC14 cell division cycle 14B
74754	739.91	0.625921	0.0708627	8.83287	1.02027e-18	1.17619e-17	74754	Dhcr24	24-dehydrocholesterol reductase
382639	266.86	-1.00399	0.113747	-8.82655	1.07954e-18	1.24369e-17	382639	Zbtb42	zinc finger and BTB domain containing 42
74711	13.5315	3.60332	0.408463	8.82167	1.12766e-18	1.29741e-17	74711	Ttll9	tubulin tyrosine ligase-like family, member 9
434325	119.146	-1.48436	0.168519	-8.80825	1.2712e-18	1.46061e-17	434325	Tmem221	transmembrane protein 221
19099	57.0301	-1.80535	0.204981	-8.80741	1.28067e-18	1.47052e-17	19099	Mapk8ip1	mitogen-activated protein kinase 8 interacting protein 1
216821	604.19	0.635466	0.0721526	8.80725	1.28251e-18	1.47166e-17	216821	Tmem11	transmembrane protein 11
234779	345.308	-1.38367	0.157253	-8.79898	1.38067e-18	1.58325e-17	234779	Plcg2	phospholipase C, gamma 2
26382	369.698	-1.60081	0.182273	-8.7825	1.59882e-18	1.82978e-17	26382	Fgd2	FYVE, RhoGEF and PH domain containing 2
58207	612.522	0.642782	0.073327	8.76596	1.85186e-18	2.11517e-17	58207	Slc43a3	solute carrier family 43, member 3
75475	105.23	-1.6394	0.187021	-8.76584	1.85391e-18	2.11612e-17	75475	Oplah	5-oxoprolinase (ATP-hydrolysing)
54199	250.436	-0.87923	0.100377	-8.75932	1.96439e-18	2.2378e-17	54199	Ccrl2	chemokine (C-C motif) receptor-like 2
215690	274.446	-1.22111	0.139459	-8.75606	2.02195e-18	2.30187e-17	215690	Nav1	neuron navigator 1
22761	3137.51	0.626255	0.0715231	8.75597	2.02347e-18	2.30208e-17	22761	Zfpm1	zinc finger protein, multitype 1
66330	140.172	-1.75439	0.200508	-8.74972	2.13881e-18	2.43171e-17	66330	1700020L24Rik	RIKEN cDNA 1700020L24 gene
11735	71.2675	-1.61819	0.185536	-8.72172	2.74005e-18	3.10915e-17	11735	Ank3	ankyrin 3, epithelial
15512	160.736	-1.09792	0.12591	-8.71988	2.78487e-18	3.15795e-17	15512	Hspa2	heat shock protein 2
77290	11.4341	3.67636	0.422638	8.6986	3.36003e-18	3.80269e-17	77290	9430078K24Rik	RIKEN cDNA 9430078K24 gene
20977	52.9158	1.78727	0.205604	8.69279	3.53646e-18	3.99454e-17	20977	Syp	synaptophysin
78801	18.9023	3.06886	0.353041	8.69265	3.5408e-18	3.99683e-17	78801	Ak7	adenylate kinase 7
232431	66.5224	-1.60895	0.185106	-8.69206	3.55941e-18	4.01523e-17	232431	Gprc5a	G protein-coupled receptor, family C, group 5, member A
14200	391.192	-0.989797	0.11389	-8.69081	3.59855e-18	4.05674e-17	14200	Fhl2	four and a half LIM domains 2
73166	138.094	1.10961	0.127768	8.68457	3.80183e-18	4.28311e-17	73166	Tm7sf2	transmembrane 7 superfamily member 2
16597	57.3292	-1.82019	0.209655	-8.68184	3.89428e-18	4.38442e-17	16597	Klf12	Kruppel-like factor 12
18733	153.878	-1.85918	0.214189	-8.68008	3.95474e-18	4.4496e-17	18733	Pirb	paired Ig-like receptor B
268857	2583.44	-0.906618	0.104449	-8.67998	3.95821e-18	4.45061e-17	268857	Nlrc3	NLR family, CARD domain containing 3
271844	29.5986	2.54818	0.293606	8.67894	3.9949e-18	4.48895e-17	271844	Pla2g4f	phospholipase A2, group IVF
55948	678.353	-0.650596	0.0749966	-8.67501	4.13523e-18	4.64362e-17	55948	Sfn	stratifin
57895	164.996	0.989773	0.114357	8.65513	4.92336e-18	5.51792e-17	57895	Ccdc126	coiled-coil domain containing 126
381812	359.017	-0.912518	0.105499	-8.64958	5.16912e-18	5.78214e-17	381812	Cracr2a	calcium release activated channel regulator 2A
11520	466.481	-0.729989	0.0843977	-8.6494	5.17722e-18	5.78747e-17	11520	Plin2	perilipin 2
27053	237.154	0.953275	0.110319	8.64106	5.56927e-18	6.21771e-17	27053	Asns	asparagine synthetase
14672	743.352	-0.630301	0.0729834	-8.63623	5.80983e-18	6.4821e-17	14672	Gna11	guanine nucleotide binding protein, alpha 11
73212	80.2954	1.54488	0.179233	8.61936	6.73282e-18	7.49258e-17	73212	3110082I17Rik	RIKEN cDNA 3110082I17 gene
19885	28.2578	-2.51375	0.291844	-8.61331	7.09778e-18	7.89366e-17	19885	Rorc	RAR-related orphan receptor gamma
74121	37.9719	-2.53375	0.294979	-8.58961	8.72684e-18	9.68674e-17	74121	Acoxl	acyl-Coenzyme A oxidase-like
15162	175.126	-1.94884	0.227273	-8.57489	9.91773e-18	1.09805e-16	15162	Hck	hemopoietic cell kinase
213438	312.332	-0.933531	0.109081	-8.55817	1.14672e-17	1.26717e-16	213438	A630033H20Rik	RIKEN cDNA A630033H20 gene
50722	162.597	-1.21421	0.142109	-8.54423	1.29398e-17	1.42808e-16	50722	Dkkl1	dickkopf-like 1
68631	204.218	0.955182	0.111799	8.54372	1.29968e-17	1.43346e-16	68631	Cryl1	crystallin, lambda 1
108052	448.671	0.723658	0.0847159	8.54218	1.3171e-17	1.45175e-16	108052	Slc14a1	solute carrier family 14 (urea transporter), member 1
330319	15.4864	-3.22318	0.37755	-8.5371	1.37632e-17	1.51605e-16	330319	Wipf3	WAS/WASL interacting protein family, member 3
380785	34.3201	2.15917	0.253139	8.5296	1.46857e-17	1.61664e-16	380785	Begain	brain-enriched guanylate kinase-associated
24055	489.522	0.749166	0.0878621	8.52661	1.50695e-17	1.65784e-16	24055	Sh3bp2	SH3-domain binding protein 2
353342	589.189	-0.6142	0.0720799	-8.5211	1.58048e-17	1.73543e-16	353342	Peg13	paternally expressed 13
328801	559.884	0.677455	0.079533	8.51791	1.62452e-17	1.78265e-16	328801	Zfp414	zinc finger protein 414
258571	496.52	-0.784855	0.0921873	-8.5137	1.6847e-17	1.84402e-16	258571	Olfr1033	olfactory receptor 1033
19703	51.6411	1.94998	0.229179	8.50856	1.76107e-17	1.92639e-16	19703	Renbp	renin binding protein
606736	1635.72	-0.623361	0.0735516	-8.47516	2.34762e-17	2.55993e-16	606736	C920009B18Rik	RIKEN cDNA C920009B18 gene
17181	94.1514	-1.30923	0.154655	-8.46549	2.55076e-17	2.77619e-16	17181	Matn2	matrilin 2
384059	157.826	-1.89689	0.224402	-8.4531	2.83657e-17	3.08339e-16	384059	Tlr12	toll-like receptor 12
56506	18.1006	-3.10331	0.367438	-8.4458	3.01961e-17	3.27619e-16	56506	Cib2	calcium and integrin binding family member 2
68480	459.772	-0.785417	0.0930183	-8.44368	3.07492e-17	3.33203e-16	68480	1110007C09Rik	RIKEN cDNA 1110007C09 gene
238130	84.8292	1.47858	0.175147	8.4419	3.12209e-17	3.37892e-16	238130	Dock4	dedicator of cytokinesis 4
64297	43.4655	2.0562	0.244048	8.42538	3.59589e-17	3.88199e-16	64297	Gprc5b	G protein-coupled receptor, family C, group 5, member B
11690	182.206	-2.20803	0.2622	-8.42117	3.72742e-17	4.02148e-16	11690	Alox5ap	arachidonate 5-lipoxygenase activating protein
246707	116.273	-2.79402	0.332092	-8.41338	3.98368e-17	4.29528e-16	246707	Emilin2	elastin microfibril interfacer 2
73379	80.4649	-1.62751	0.193526	-8.40978	4.10784e-17	4.42365e-16	73379	Dcbld2	discoidin, CUB and LCCL domain containing 2
13358	465.512	0.759264	0.0904761	8.39187	4.78459e-17	5.13965e-16	13358	Slc25a1	solute carrier family 25 (mitochondrial carrier, citrate transporter), member 1
14919	27.4236	2.58249	0.307829	8.38937	4.8877e-17	5.24716e-16	14919	Gucy2e	guanylate cyclase 2e
432572	95.4458	-1.5137	0.180773	-8.37351	5.59287e-17	6.00048e-16	432572	Specc1	sperm antigen with calponin homology and coiled-coil domains 1
320664	104.007	1.22355	0.146267	8.36515	6.00388e-17	6.43745e-16	320664	Cass4	Cas scaffolding protein family member 4
105083	429.984	-0.769929	0.0922613	-8.3451	7.11542e-17	7.61983e-16	105083	Pelo	pelota homolog (Drosophila)
76132	95.5773	-2.34242	0.281192	-8.33034	8.06081e-17	8.61626e-16	76132	Faxc	failed axon connections homolog (Drosophila)
18476	196.021	1.06427	0.127934	8.31889	8.87901e-17	9.48499e-16	18476	Pafah1b3	platelet-activating factor acetylhydrolase, isoform 1b, subunit 3
213402	43.4442	-2.16473	0.260279	-8.31695	9.02531e-17	9.62941e-16	213402	Armc2	armadillo repeat containing 2
17427	463.563	0.667338	0.0803271	8.30776	9.75248e-17	1.03733e-15	17427	Mns1	meiosis-specific nuclear structural protein 1
21855	618.884	0.666122	0.0801936	8.30642	9.8629e-17	1.04843e-15	21855	Timm17b	translocase of inner mitochondrial membrane 17b
218038	10.9135	-3.45484	0.415942	-8.30605	9.89437e-17	1.05113e-15	218038	Amph	amphiphysin
30943	56.7578	-2.21343	0.266628	-8.30155	1.02764e-16	1.08905e-15	30943	Prss30	protease, serine 30
14809	358.201	0.698995	0.084217	8.29993	1.04174e-16	1.1025e-15	14809	Grik5	glutamate receptor, ionotropic, kainate 5 (gamma 2)
71562	775.662	-0.597099	0.0719407	-8.29987	1.04224e-16	1.1025e-15	71562	Afmid	arylformamidase
224938	699.977	0.585105	0.07065	8.28174	1.21387e-16	1.28249e-15	224938	Pja2	praja 2, RING-H2 motif containing
23984	9.37953	-3.59479	0.434148	-8.28011	1.23064e-16	1.29941e-15	23984	Pde10a	phosphodiesterase 10A
378431	82.4582	1.41942	0.171528	8.27512	1.28326e-16	1.35301e-15	378431	Txlnb	taxilin beta
192734	137.474	-1.43946	0.174303	-8.25839	1.47646e-16	1.55423e-15	192734	Lrrc75b	leucine rich repeat containing 75B
381236	210.176	0.893325	0.108173	8.2583	1.47759e-16	1.55447e-15	381236	Lipo1	lipase, member O1
17395	31.4815	-2.35446	0.285257	-8.25384	1.53379e-16	1.61262e-15	17395	Mmp9	matrix metallopeptidase 9
70527	554.964	0.59918	0.0726468	8.24785	1.61268e-16	1.69351e-15	70527	Stambp	STAM binding protein
320119	295.028	0.838332	0.101669	8.24571	1.64185e-16	1.7231e-15	320119	Rps6kc1	ribosomal protein S6 kinase polypeptide 1
216049	116.824	1.18133	0.143282	8.24483	1.6539e-16	1.73469e-15	216049	Zfp365	zinc finger protein 365
73680	172.362	-1.09581	0.133027	-8.23748	1.75871e-16	1.84351e-15	73680	Zbtb8a	zinc finger and BTB domain containing 8a
14673	324.346	0.820174	0.0995827	8.23611	1.77902e-16	1.86367e-15	14673	Gna12	guanine nucleotide binding protein, alpha 12
104943	15.032	-3.02336	0.367227	-8.23294	1.82673e-16	1.91134e-15	104943	Fam110c	family with sequence similarity 110, member C
67441	205.029	0.97061	0.117949	8.22905	1.88711e-16	1.97332e-15	67441	Isoc2b	isochorismatase domain containing 2b
83814	363.664	-0.824066	0.100267	-8.21868	2.05749e-16	2.14501e-15	83814	Nedd4l	neural precursor cell expressed, developmentally down-regulated gene 4-like
110265	396.929	0.827641	0.100709	8.21816	2.06652e-16	2.15183e-15	110265	Msra	methionine sulfoxide reductase A
71986	546.871	-0.698067	0.0849717	-8.21529	2.11649e-16	2.20254e-15	71986	Ddx28	DEAD (Asp-Glu-Ala-Asp) box polypeptide 28
17172	6.46216	-3.72326	0.453539	-8.20935	2.22392e-16	2.31296e-15	17172	Ascl1	achaete-scute complex homolog 1 (Drosophila)
170743	126.729	-1.18359	0.14418	-8.2091	2.22848e-16	2.31631e-15	170743	Tlr7	toll-like receptor 7
52120	650.692	-0.602085	0.0733814	-8.20488	2.30821e-16	2.39774e-15	52120	Hgsnat	heparan-alpha-glucosaminide N-acetyltransferase
235956	481.59	-0.761353	0.0927997	-8.20426	2.32016e-16	2.40871e-15	235956	Zfp825	zinc finger protein 825
14409	63.0115	1.68844	0.20609	8.19272	2.55377e-16	2.64372e-15	14409	Gabrr2	gamma-aminobutyric acid (GABA) C receptor, subunit rho 2
12955	19.6736	-3.06237	0.37392	-8.18992	2.61403e-16	2.70246e-15	12955	Cryab	crystallin, alpha B
20361	483.952	0.653809	0.0799359	8.17916	2.85826e-16	2.94968e-15	20361	Sema7a	sema domain, immunoglobulin domain (Ig), and GPI membrane anchor, (semaphorin) 7A
50492	356.934	0.727139	0.0889212	8.17734	2.90174e-16	2.99277e-15	50492	Thop1	thimet oligopeptidase 1
54426	33.9915	2.2817	0.279188	8.17263	3.01742e-16	3.10837e-15	54426	Hgfac	hepatocyte growth factor activator
12983	222.016	-1.58892	0.194459	-8.17095	3.05969e-16	3.15004e-15	12983	Csf2rb	colony stimulating factor 2 receptor, beta, low-affinity (granulocyte-macrophage)
76281	317.529	-0.880459	0.107893	-8.16045	3.3378e-16	3.43433e-15	76281	Tax1bp3	Tax1 (human T cell leukemia virus type I) binding protein 3
13685	172.465	1.08049	0.132575	8.15006	3.6373e-16	3.74027e-15	13685	Eif4ebp1	eukaryotic translation initiation factor 4E binding protein 1
17761	123.58	1.06784	0.131039	8.14901	3.66926e-16	3.7709e-15	17761	Map7	microtubule-associated protein 7
54610	354.091	-1.50145	0.184405	-8.1421	3.88477e-16	3.98528e-15	54610	Tbc1d8	TBC1 domain family, member 8
74103	47.9192	-1.93204	0.23732	-8.14106	3.91832e-16	4.01732e-15	74103	Nebl	nebulette
68337	192.442	-0.981123	0.120641	-8.13257	4.20284e-16	4.30394e-15	68337	Crip2	cysteine rich protein 2
26972	105.699	1.19745	0.147253	8.13197	4.22355e-16	4.32004e-15	26972	Spo11	SPO11 meiotic protein covalently bound to DSB
74369	10.8518	3.39213	0.417145	8.13179	4.23012e-16	4.3242e-15	74369	Mei1	meiosis defective 1
238690	103.965	-1.3158	0.162094	-8.11753	4.75781e-16	4.8579e-15	238690	Zfp458	zinc finger protein 458
81905	35.6329	-2.6493	0.326521	-8.1137	4.91024e-16	5.01058e-15	81905	Cacng8	calcium channel, voltage-dependent, gamma subunit 8
66234	584.994	0.624261	0.0769482	8.11274	4.94925e-16	5.04742e-15	66234	Msmo1	methylsterol monoxygenase 1
11522	16.613	2.97963	0.367281	8.11266	4.9525e-16	5.04776e-15	11522	Adh1	alcohol dehydrogenase 1 (class I)
73710	285.804	0.798879	0.0985481	8.10649	5.21049e-16	5.3076e-15	73710	Tubb2b	tubulin, beta 2B class IIB
52662	460.368	0.642412	0.0792693	8.10418	5.31035e-16	5.40613e-15	52662	Ldlrad4	low density lipoprotein receptor class A domain containing 4
12557	26.5231	-2.71586	0.33519	-8.10245	5.38634e-16	5.47706e-15	12557	Cdh17	cadherin 17
94092	38.5298	-2.1243	0.262605	-8.08935	5.99856e-16	6.08888e-15	94092	Trim16	tripartite motif-containing 16
16523	85.1093	-2.67424	0.331365	-8.07039	7.00718e-16	7.08777e-15	16523	Kcnj8	potassium inwardly-rectifying channel, subfamily J, member 8
320292	325.553	0.890963	0.110454	8.06634	7.24377e-16	7.3228e-15	320292	Rasgef1b	RasGEF domain family, member 1B
19417	14.1342	-3.09197	0.383404	-8.06454	7.3515e-16	7.42737e-15	19417	Rasgrf1	RAS protein-specific guanine nucleotide-releasing factor 1
100043424	344.402	-0.788083	0.0977322	-8.0637	7.40202e-16	7.47405e-15	100043424	Gm14005	predicted gene 14005
20277	6.38689	3.65842	0.453711	8.06331	7.42537e-16	7.49327e-15	20277	Scnn1b	sodium channel, nonvoltage-gated 1 beta
18081	303.112	0.862326	0.107131	8.04925	8.33025e-16	8.38201e-15	18081	Ninj1	ninjurin 1
622976	238.763	-1.6376	0.203617	-8.04257	8.7971e-16	8.84663e-15	622976	Gm6377	predicted gene 6377
171388	22.1698	2.57844	0.321109	8.0298	9.76286e-16	9.80076e-15	171388	Bnipl	BCL2/adenovirus E1B 19kD interacting protein like
170756	817.351	-0.596892	0.0744874	-8.01333	1.11645e-15	1.11755e-14	170756	Slc8b1	solute carrier family 8 (sodium/lithium/calcium exchanger), member B1
12266	66.8379	1.49813	0.187104	8.00694	1.17594e-15	1.17641e-14	12266	C3	complement component 3
19091	25.7277	-2.41332	0.30142	-8.0065	1.18016e-15	1.17995e-14	19091	Prkg1	protein kinase, cGMP-dependent, type I
20910	109.642	1.12625	0.140768	8.00074	1.23673e-15	1.2358e-14	20910	Stxbp1	syntaxin binding protein 1
57344	498.369	-0.965266	0.120778	-7.99207	1.32696e-15	1.32291e-14	57344	As3mt	arsenic (+3 oxidation state) methyltransferase
16995	15.5838	-3.04041	0.380439	-7.99184	1.32936e-15	1.32454e-14	16995	Ltb4r1	leukotriene B4 receptor 1
193043	226.863	-0.938957	0.117594	-7.98475	1.40812e-15	1.4006e-14	193043	Zfp3	zinc finger protein 3
74513	155.231	-1.12874	0.141466	-7.97887	1.4768e-15	1.46556e-14	74513	Neto2	neuropilin (NRP) and tolloid (TLL)-like 2
381062	520.595	0.59623	0.0747568	7.97559	1.51656e-15	1.50328e-14	381062	Ermard	ER membrane associated RNA degradation
227659	72.1144	1.47211	0.184584	7.97528	1.52038e-15	1.50621e-14	227659	Slc2a6	solute carrier family 2 (facilitated glucose transporter), member 6
320802	243.298	-1.21661	0.15257	-7.97411	1.53488e-15	1.5197e-14	320802	Ifitm10	interferon induced transmembrane protein 10
23937	18.289	-2.7819	0.348965	-7.97186	1.5631e-15	1.54676e-14	23937	Mab21l2	mab-21-like 2 (C. elegans)
235611	165.484	1.00292	0.125823	7.9709	1.57525e-15	1.55701e-14	235611	Plxnb1	plexin B1
54153	175.937	-1.32092	0.16583	-7.9655	1.64559e-15	1.6256e-14	54153	Rasa4	RAS p21 protein activator 4
16835	637.983	0.593077	0.0744794	7.96296	1.6797e-15	1.65836e-14	16835	Ldlr	low density lipoprotein receptor
22156	79.3958	1.53313	0.193063	7.94107	2.00439e-15	1.97218e-14	22156	Tuft1	tuftelin 1
69550	835.06	-0.628853	0.079279	-7.93215	2.15392e-15	2.1133e-14	69550	Bst2	bone marrow stromal cell antigen 2
67811	553.605	0.619412	0.0781186	7.92912	2.20707e-15	2.16423e-14	67811	Poldip2	polymerase (DNA-directed), delta interacting protein 2
80879	194.241	0.906694	0.114537	7.91619	2.44891e-15	2.39595e-14	80879	Slc16a3	solute carrier family 16 (monocarboxylic acid transporters), member 3
70101	137.233	-1.16641	0.147418	-7.91223	2.52822e-15	2.47214e-14	70101	Cyp4f16	cytochrome P450, family 4, subfamily f, polypeptide 16
224440	203.313	0.901301	0.11413	7.89714	2.85371e-15	2.78727e-14	224440	Setd4	SET domain containing 4
241447	288.225	0.842655	0.106788	7.89089	3.00036e-15	2.92556e-14	241447	Cers6	ceramide synthase 6
69601	189.82	-0.861801	0.109373	-7.87949	3.2872e-15	3.19985e-14	69601	Dab2ip	disabled 2 interacting protein
76491	75.3589	-1.49947	0.190386	-7.87594	3.38197e-15	3.28657e-14	76491	Abhd14b	abhydrolase domain containing 14b
102866	23.5931	-2.48908	0.31627	-7.87011	3.5434e-15	3.44151e-14	102866	Pls3	plastin 3 (T-isoform)
75758	408.502	0.64977	0.0825699	7.86934	3.5653e-15	3.46084e-14	75758	9130401M01Rik	RIKEN cDNA 9130401M01 gene
630146	201.268	1.00419	0.127708	7.86315	3.74593e-15	3.62804e-14	630146	Cd101	CD101 antigen
72480	462.603	-0.651495	0.0828537	-7.86319	3.7446e-15	3.62804e-14	72480	Tspyl4	TSPY-like 4
210108	12.687	3.1163	0.396969	7.85024	4.15251e-15	4.01734e-14	210108	D130043K22Rik	RIKEN cDNA D130043K22 gene
71690	683.459	-0.620559	0.0792693	-7.82849	4.93765e-15	4.76097e-14	71690	Esm1	endothelial cell-specific molecule 1
53620	186.973	0.893307	0.114385	7.80967	5.73378e-15	5.51633e-14	53620	Vamp5	vesicle-associated membrane protein 5
171211	60.3364	-2.08701	0.267305	-7.8076	5.82857e-15	5.60131e-14	171211	Edaradd	EDAR (ectodysplasin-A receptor)-associated death domain
233274	126.651	-1.66093	0.212823	-7.80427	5.98453e-15	5.74482e-14	233274	Siglech	sialic acid binding Ig-like lectin H
22072	23.8253	-2.36119	0.302773	-7.79856	6.26169e-15	6.00423e-14	22072	Prss2	protease, serine 2
19341	281.081	-0.783336	0.100488	-7.7953	6.42538e-15	6.15437e-14	19341	Rab4a	RAB4A, member RAS oncogene family
77963	630.542	0.588021	0.0754463	7.79391	6.4967e-15	6.21924e-14	77963	Hook1	hook homolog 1 (Drosophila)
382090	730.45	-0.665901	0.0854536	-7.79254	6.56743e-15	6.28349e-14	382090	Cep162	centrosomal protein 162
331188	593.788	-0.591367	0.0759324	-7.78807	6.80382e-15	6.50606e-14	331188	Zfp781	zinc finger protein 781
72386	104.81	1.237	0.158938	7.7829	7.08807e-15	6.77413e-14	72386	2610035D17Rik	RIKEN cDNA 2610035D17 gene
207742	1045.64	-0.607743	0.0781777	-7.77387	7.61248e-15	7.2553e-14	207742	Rnf43	ring finger protein 43
100040268	12.9761	3.04271	0.392534	7.75147	9.08359e-15	8.64312e-14	100040268	Olfr157	olfactory receptor 157
243931	65.3337	-1.58206	0.204194	-7.74783	9.34787e-15	8.88971e-14	243931	Tshz3	teashirt zinc finger family member 3
226144	360.785	0.689095	0.0889476	7.7472	9.39375e-15	8.92844e-14	226144	Erlin1	ER lipid raft associated 1
59044	238.463	-0.991209	0.127957	-7.74641	9.45269e-15	8.97954e-14	59044	Rnf130	ring finger protein 130
244867	21.6733	2.47332	0.319515	7.74087	9.87376e-15	9.36926e-14	244867	Arhgap20	Rho GTPase activating protein 20
14528	477.916	-0.647209	0.0836724	-7.73503	1.03375e-14	9.79323e-14	14528	Gch1	GTP cyclohydrolase 1
74718	156.126	-1.01601	0.131554	-7.72313	1.13506e-14	1.07354e-13	74718	Snx16	sorting nexin 16
229011	353.588	0.708713	0.0918391	7.7169	1.19194e-14	1.12488e-13	229011	Samd10	sterile alpha motif domain containing 10
192120	344.269	-0.869426	0.112718	-7.71328	1.22629e-14	1.15666e-13	192120	Bspry	B-box and SPRY domain containing
12745	20.2586	-2.77854	0.360331	-7.71108	1.24753e-14	1.17606e-13	12745	Clgn	calmegin
330554	155.97	1.06422	0.138101	7.7061	1.29724e-14	1.2216e-13	330554	Fan1	FANCD2/FANCI-associated nuclease 1
23827	444.79	-0.670782	0.0870987	-7.7014	1.34579e-14	1.26593e-13	23827	Bpnt1	bisphosphate 3'-nucleotidase 1
234725	54.3969	-1.573	0.204297	-7.69956	1.36539e-14	1.28367e-13	234725	Zfp612	zinc finger protein 612
69274	53.8565	1.50472	0.195499	7.69681	1.39509e-14	1.31018e-13	69274	Ctdspl	CTD (carboxy-terminal domain, RNA polymerase II, polypeptide A) small phosphatase-like
100041306	29.7732	2.14953	0.279523	7.69002	1.47116e-14	1.37863e-13	100041306	Gm3264	predicted gene 3264
14841	581.574	-0.62988	0.0819111	-7.6898	1.47365e-14	1.38021e-13	14841	Gsg2	germ cell-specific gene 2
103172	245.709	0.864279	0.112425	7.68757	1.49951e-14	1.40367e-13	103172	Chchd10	coiled-coil-helix-coiled-coil-helix domain containing 10
13371	14.634	2.87457	0.374068	7.68461	1.53463e-14	1.435e-13	13371	Dio2	deiodinase, iodothyronine, type II
18361	7.80464	-3.40006	0.442568	-7.68257	1.55924e-14	1.45644e-13	18361	Olfr60	olfactory receptor 60
75016	111.58	-1.18271	0.154493	-7.65545	1.92631e-14	1.79254e-13	75016	4930480K23Rik	RIKEN cDNA 4930480K23 gene
59010	49.5619	1.5571	0.203494	7.65185	1.98101e-14	1.84147e-13	59010	Sqrdl	sulfide quinone reductase-like (yeast)
21898	46.2593	-1.66642	0.217965	-7.64535	2.08376e-14	1.93594e-13	21898	Tlr4	toll-like receptor 4
27384	124.273	-1.18686	0.155402	-7.63738	2.21686e-14	2.05739e-13	27384	Akr1c13	aldo-keto reductase family 1, member C13
18106	141.138	-1.88554	0.247017	-7.63322	2.28958e-14	2.1226e-13	18106	Cd244	CD244 natural killer cell receptor 2B4
319586	54.9746	-1.66438	0.218088	-7.63168	2.31715e-14	2.14702e-13	319586	Celf5	CUGBP, Elav-like family member 5
68977	192.615	0.882391	0.115624	7.63153	2.31988e-14	2.1484e-13	68977	Haghl	hydroxyacylglutathione hydrolase-like
619313	166.455	0.936531	0.122738	7.63034	2.34144e-14	2.16721e-13	619313	I730030J21Rik	RIKEN cDNA I730030J21 gene
22063	149.601	-1.11089	0.145673	-7.62596	2.42232e-14	2.24087e-13	22063	Trpc1	transient receptor potential cation channel, subfamily C, member 1
320376	349.089	-0.772408	0.101385	-7.61859	2.56464e-14	2.36942e-13	320376	Bcorl1	BCL6 co-repressor-like 1
216134	622.646	0.589739	0.0774776	7.61173	2.7045e-14	2.49658e-13	216134	Pdxk	pyridoxal (pyridoxine, vitamin B6) kinase
70186	458.656	0.585716	0.0769657	7.61008	2.73922e-14	2.52729e-13	70186	Fam162a	family with sequence similarity 162, member A
16480	80.1539	1.7648	0.231917	7.60962	2.74898e-14	2.53494e-13	16480	Jup	junction plakoglobin
68021	111.717	1.08944	0.143342	7.60027	2.95512e-14	2.72213e-13	68021	Bphl	biphenyl hydrolase-like (serine hydrolase, breast epithelial mucin-associated antigen)
12458	71.0536	-1.34525	0.177022	-7.59935	2.97619e-14	2.74008e-13	12458	Ccr6	chemokine (C-C motif) receptor 6
227620	331.702	0.771353	0.101713	7.58363	3.36019e-14	3.08542e-13	227620	Uap1l1	UDP-N-acteylglucosamine pyrophosphorylase 1-like 1
381549	271.239	-0.856409	0.112975	-7.58052	3.44175e-14	3.15697e-13	381549	Zfp69	zinc finger protein 69
12166	60.0347	-1.63183	0.215406	-7.57561	3.57433e-14	3.27685e-13	12166	Bmpr1a	bone morphogenetic protein receptor, type 1A
227717	90.2672	-1.2485	0.164873	-7.57251	3.66067e-14	3.35423e-13	227717	Qrfp	pyroglutamylated RFamide peptide
16337	570.073	0.622519	0.0822322	7.57025	3.72498e-14	3.41135e-13	16337	Insr	insulin receptor
380863	44.764	-2.43315	0.321545	-7.56704	3.81812e-14	3.49295e-13	380863	Tmem171	transmembrane protein 171
76467	89.788	1.28047	0.169238	7.5661	3.84593e-14	3.51469e-13	76467	Msrb2	methionine sulfoxide reductase B2
106628	157.045	-1.07004	0.141695	-7.55174	4.29465e-14	3.91444e-13	106628	Trip10	thyroid hormone receptor interactor 10
268752	219.287	0.918063	0.121666	7.54579	4.49546e-14	4.09316e-13	268752	Wdfy2	WD repeat and FYVE domain containing 2
381110	73.6041	-1.3901	0.184432	-7.53719	4.80212e-14	4.36321e-13	381110	Rmdn2	regulator of microtubule dynamics 2
109901	62.8526	1.40848	0.187012	7.53152	5.01527e-14	4.5521e-13	109901	Cela1	chymotrypsin-like elastase family, member 1
140919	7.97436	-3.31535	0.44095	-7.51867	5.53376e-14	5.02007e-13	140919	Slc17a6	solute carrier family 17 (sodium-dependent inorganic phosphate cotransporter), member 6
230770	335.533	0.710681	0.0945851	7.51367	5.74912e-14	5.21271e-13	230770	Tmem39b	transmembrane protein 39b
22194	446.652	0.597812	0.0796936	7.50138	6.31518e-14	5.71102e-13	22194	Ube2e1	ubiquitin-conjugating enzyme E2E 1
382018	65.02	-1.45678	0.194281	-7.49832	6.46422e-14	5.8397e-13	382018	Unc13a	unc-13 homolog A (C. elegans)
100504591	31.337	-2.10848	0.281481	-7.49066	6.85281e-14	6.17466e-13	100504591	Gm15987	predicted gene 15987
53614	443.617	-0.748036	0.0998621	-7.49069	6.85134e-14	6.17466e-13	53614	Reck	reversion-inducing-cysteine-rich protein with kazal motifs
94249	31.419	-1.88869	0.25218	-7.48945	6.91615e-14	6.22849e-13	94249	Slc24a3	solute carrier family 24 (sodium/potassium/calcium exchanger), member 3
382056	611.96	0.602163	0.0804729	7.48281	7.27482e-14	6.54469e-13	382056	Crtc1	CREB regulated transcription coactivator 1
56149	284.119	-0.929136	0.124201	-7.48092	7.38021e-14	6.63606e-13	56149	Grasp	GRP1 (general receptor for phosphoinositides 1)-associated scaffold protein
56088	345.556	0.737106	0.0986432	7.47245	7.87168e-14	7.06698e-13	56088	Psmg1	proteasome (prosome, macropain) assembly chaperone 1
667281	388.606	-0.678161	0.0907637	-7.47172	7.91508e-14	7.10225e-13	667281	H60b	histocompatibility 60b
14652	18.3814	-2.66346	0.356505	-7.47104	7.95662e-14	7.13583e-13	14652	Glp1r	glucagon-like peptide 1 receptor
240328	194.804	-1.03233	0.138204	-7.46961	8.04302e-14	7.20959e-13	240328	F830016B08Rik	RIKEN cDNA F830016B08 gene
236366	358.767	-0.825725	0.110611	-7.4651	8.32338e-14	7.45704e-13	236366	5730507C01Rik	RIKEN cDNA 5730507C01 gene
215821	23.4007	2.17876	0.291874	7.46475	8.34595e-14	7.4734e-13	215821	Arfgef3	ARFGEF family member 3
22700	230.207	-0.810912	0.108665	-7.46248	8.49113e-14	7.59948e-13	22700	Zfp40	zinc finger protein 40
67839	353.787	-0.780083	0.104549	-7.46142	8.55976e-14	7.65299e-13	67839	Gpsm1	G-protein signalling modulator 1 (AGS3-like, C. elegans)
13852	324.693	-0.890254	0.119359	-7.45864	8.74232e-14	7.80816e-13	13852	Stx2	syntaxin 2
11480	143.705	-0.973658	0.130802	-7.44377	9.78485e-14	8.71234e-13	11480	Acvr2a	activin receptor IIA
67893	59.7886	1.49234	0.200494	7.44327	9.82198e-14	8.7409e-13	67893	Tmem86a	transmembrane protein 86A
382014	687.677	-0.615046	0.0827549	-7.43214	1.06857e-13	9.49003e-13	382014	Ano8	anoctamin 8
68161	447.547	0.665132	0.089611	7.42245	1.14978e-13	1.02008e-12	68161	A930005H10Rik	RIKEN cDNA A930005H10 gene
215090	47.3538	-1.76625	0.238455	-7.40708	1.29113e-13	1.14198e-12	215090	Maneal	mannosidase, endo-alpha-like
76380	20.4499	-2.36485	0.319548	-7.40061	1.3556e-13	1.19717e-12	76380	Cep112	centrosomal protein 112
244421	52.939	1.52799	0.206668	7.39343	1.43089e-13	1.26173e-12	244421	Lonrf1	LON peptidase N-terminal domain and ring finger 1
233744	45.1142	-1.90084	0.257738	-7.3751	1.6422e-13	1.44658e-12	233744	Spon1	spondin 1, (f-spondin) extracellular matrix protein
100038725	184.601	0.909199	0.123375	7.36938	1.71418e-13	1.50846e-12	100038725	Cep85l	centrosomal protein 85-like
105653	15.1189	-3.01865	0.409879	-7.36474	1.77499e-13	1.5596e-12	105653	Phyhip	phytanoyl-CoA hydroxylase interacting protein
68948	276.007	0.70137	0.0952887	7.36047	1.83258e-13	1.60857e-12	68948	Fam216a	family with sequence similarity 216, member A
18830	88.6678	-1.5826	0.215176	-7.35491	1.91051e-13	1.67443e-12	18830	Pltp	phospholipid transfer protein
66880	548.577	0.595469	0.0810678	7.34533	2.05258e-13	1.79712e-12	66880	Rsrc1	arginine/serine-rich coiled-coil 1
11669	213.755	0.939919	0.127966	7.34509	2.05616e-13	1.79934e-12	11669	Aldh2	aldehyde dehydrogenase 2, mitochondrial
407821	572.853	-0.60414	0.0822697	-7.34341	2.08223e-13	1.82032e-12	407821	Znrf3	zinc and ring finger 3
71670	7.59295	3.27768	0.446455	7.34156	2.11111e-13	1.84464e-12	71670	Acy3	aspartoacylase (aminoacylase) 3
13417	3677.26	0.729809	0.0994553	7.33806	2.16716e-13	1.89075e-12	13417	Dnah8	dynein, axonemal, heavy chain 8
20732	50.7711	-1.89763	0.258734	-7.33428	2.2292e-13	1.94293e-12	20732	Spint1	serine protease inhibitor, Kunitz type 1
16948	8.98382	-3.12027	0.425727	-7.32928	2.31386e-13	2.01266e-12	16948	Lox	lysyl oxidase
74761	51.8243	1.59086	0.217358	7.31909	2.49666e-13	2.16732e-12	74761	Mxra8	matrix-remodelling associated 8
68347	348.084	0.747553	0.102188	7.31549	2.56453e-13	2.22401e-12	68347	0610011F06Rik	RIKEN cDNA 0610011F06 gene
68603	479.343	0.628716	0.0860987	7.30227	2.82953e-13	2.44769e-12	68603	Pmvk	phosphomevalonate kinase
70544	441.923	0.612669	0.0839822	7.29523	2.98151e-13	2.57788e-12	70544	Tmem242	transmembrane protein 242
16590	182.276	-1.03451	0.141822	-7.29444	2.99904e-13	2.59174e-12	16590	Kit	kit oncogene
74152	38.2339	-2.47307	0.339304	-7.28866	3.13053e-13	2.69999e-12	74152	Stra6l	STRA6-like
19201	46.1503	1.74311	0.239156	7.28859	3.13214e-13	2.70003e-12	19201	Pstpip2	proline-serine-threonine phosphatase-interacting protein 2
16832	240.072	0.731669	0.100404	7.28724	3.1637e-13	2.72588e-12	16832	Ldhb	lactate dehydrogenase B
26569	790.828	-0.605633	0.0832273	-7.27685	3.41705e-13	2.93978e-12	26569	Slc27a4	solute carrier family 27 (fatty acid transporter), member 4
233424	45.3863	1.61424	0.221867	7.27572	3.44573e-13	2.96298e-12	233424	Tmc3	transmembrane channel-like gene family 3
12514	591.206	0.732786	0.10091	7.26177	3.82059e-13	3.27882e-12	12514	Cd68	CD68 antigen
100503043	197.611	-0.864253	0.119055	-7.2593	3.89096e-13	3.33756e-12	100503043	Armcx4	armadillo repeat containing, X-linked 4
22068	199.528	-0.839925	0.115967	-7.2428	4.39504e-13	3.76435e-12	22068	Trpc6	transient receptor potential cation channel, subfamily C, member 6
73738	309.606	0.686275	0.0948334	7.23663	4.59956e-13	3.93369e-12	73738	Haus7	HAUS augmin-like complex, subunit 7
209018	512.762	0.604979	0.0836175	7.23508	4.65253e-13	3.97311e-12	209018	Vps8	vacuolar protein sorting 8 homolog (S. cerevisiae)
14127	89.1304	-1.50775	0.208434	-7.23372	4.69946e-13	4.01121e-12	14127	Fcer1g	Fc receptor, IgE, high affinity I, gamma polypeptide
74559	159.601	-1.12949	0.156527	-7.21597	5.35523e-13	4.55971e-12	74559	Elovl7	ELOVL family member 7, elongation of long chain fatty acids (yeast)
319845	362.478	-0.654113	0.0906968	-7.21209	5.50996e-13	4.68225e-12	319845	Bbs9	Bardet-Biedl syndrome 9 (human)
216441	244.689	-0.825193	0.114427	-7.21151	5.53334e-13	4.69751e-12	216441	Slc26a10	solute carrier family 26, member 10
382245	169.407	0.900505	0.12496	7.20635	5.74734e-13	4.8768e-12	382245	Tmem29	transmembrane protein 29
94254	275.921	0.713457	0.0990713	7.20145	5.95736e-13	5.05006e-12	94254	Wbscr16	Williams-Beuren syndrome chromosome region 16 homolog (human)
14373	66.3442	-2.11837	0.294783	-7.1862	6.66198e-13	5.63633e-12	14373	G0s2	G0/G1 switch gene 2
16612	55.1807	-2.1943	0.305371	-7.18569	6.68669e-13	5.65448e-12	16612	Klk1	kallikrein 1
15893	45.179	-1.68624	0.234903	-7.17846	7.05018e-13	5.94735e-12	15893	Ica1	islet cell autoantigen 1
19193	17.6678	2.37824	0.331387	7.1766	7.14643e-13	6.0256e-12	19193	Pipox	pipecolic acid oxidase
18709	442.001	0.585524	0.0816512	7.17104	7.44307e-13	6.26657e-12	18709	Pik3r2	phosphatidylinositol 3-kinase, regulatory subunit, polypeptide 2 (p85 beta)
102502	71.0195	-1.68668	0.235246	-7.16989	7.506e-13	6.31648e-12	102502	Pls1	plastin 1 (I-isoform)
74335	279.916	0.717252	0.100115	7.16431	7.81784e-13	6.57571e-12	74335	Xrcc3	X-ray repair complementing defective repair in Chinese hamster cells 3
234094	389.772	-0.606037	0.0846767	-7.15707	8.242e-13	6.9224e-12	234094	Arhgef10	Rho guanine nucleotide exchange factor (GEF) 10
76408	66.5202	1.23012	0.172137	7.14618	8.92274e-13	7.48327e-12	76408	Abcc3	ATP-binding cassette, sub-family C (CFTR/MRP), member 3
231986	174.283	0.857581	0.120184	7.13558	9.63804e-13	8.06365e-12	231986	Jazf1	JAZF zinc finger 1
17101	3441.41	-0.888445	0.124542	-7.13369	9.77117e-13	8.17109e-12	17101	Lyst	lysosomal trafficking regulator
13052	30.4546	-2.13086	0.298918	-7.12857	1.01417e-12	8.47281e-12	13052	Cxadr	coxsackie virus and adenovirus receptor
268395	265.593	0.80554	0.113044	7.12593	1.03383e-12	8.6287e-12	268395	Mpg	N-methylpurine-DNA glycosylase
675812	495.119	-0.627997	0.0882019	-7.11999	1.07934e-12	8.99551e-12	675812	Zfp605	zinc finger protein 605
28126	438.187	0.592627	0.0832571	7.11803	1.09479e-12	9.11988e-12	28126	Nop16	NOP16 nucleolar protein
73598	96.9849	-1.38463	0.194577	-7.11611	1.11017e-12	9.24362e-12	73598	1700001O22Rik	RIKEN cDNA 1700001O22 gene
12055	274.02	0.735711	0.103393	7.11566	1.11378e-12	9.26916e-12	12055	Bcl7c	B cell CLL/lymphoma 7C
218639	424.388	-0.634763	0.0892867	-7.10926	1.16664e-12	9.69978e-12	218639	Arl15	ADP-ribosylation factor-like 15
11639	22.9817	2.05814	0.289885	7.09986	1.24881e-12	1.03631e-11	11639	Ak4	adenylate kinase 4
17118	271.651	0.897271	0.126384	7.09957	1.25142e-12	1.03797e-11	17118	Marcks	myristoylated alanine rich protein kinase C substrate
98256	102.817	-1.87384	0.264241	-7.09138	1.32784e-12	1.09979e-11	98256	Kmo	kynurenine 3-monooxygenase (kynurenine 3-hydroxylase)
106389	172.7	-0.918404	0.129589	-7.08703	1.37026e-12	1.13383e-11	106389	Eaf2	ELL associated factor 2
71703	330.269	0.630767	0.089084	7.08059	1.4354e-12	1.18434e-11	71703	Armcx3	armadillo repeat containing, X-linked 3
66995	318.685	-0.782953	0.110643	-7.0764	1.47943e-12	1.21893e-11	66995	Zcchc18	zinc finger, CCHC domain containing 18
71862	171.021	-1.12146	0.15888	-7.05857	1.6823e-12	1.38476e-11	71862	Gpr160	G protein-coupled receptor 160
236915	45.3352	1.53748	0.217829	7.0582	1.6867e-12	1.38772e-11	236915	Arhgef9	CDC42 guanine nucleotide exchange factor (GEF) 9
227736	33.2217	1.75088	0.248425	7.04791	1.81628e-12	1.4915e-11	227736	1700019L03Rik	RIKEN cDNA 1700019L03 gene
100705	102.956	1.13453	0.161042	7.04494	1.85545e-12	1.52223e-11	100705	Acacb	acetyl-Coenzyme A carboxylase beta
12335	133.317	0.944077	0.134336	7.02773	2.09922e-12	1.71653e-11	12335	Capn3	calpain 3
76238	212.623	0.793534	0.112961	7.02488	2.14258e-12	1.75033e-11	76238	Grhpr	glyoxylate reductase/hydroxypyruvate reductase
75205	297.94	-0.69459	0.098939	-7.02039	2.21251e-12	1.80661e-11	75205	4930533N22Rik	RIKEN cDNA 4930533N22 gene
16656	999.847	1.25424	0.178666	7.02002	2.21837e-12	1.81054e-11	16656	Hivep3	human immunodeficiency virus type I enhancer binding protein 3
381101	86.3035	1.15408	0.164539	7.01404	2.31538e-12	1.88705e-11	381101	Dnph1	2'-deoxynucleoside 5'-phosphate N-hydrolase 1
259300	33.2432	-1.69713	0.242099	-7.01005	2.38233e-12	1.93978e-11	259300	Ehd2	EH-domain containing 2
21885	116.219	-1.19634	0.170725	-7.0074	2.42781e-12	1.97589e-11	21885	Tle1	transducin-like enhancer of split 1, homolog of Drosophila E(spl)
14675	24.9597	1.985	0.283302	7.00667	2.4405e-12	1.98528e-11	14675	Gna14	guanine nucleotide binding protein, alpha 14
19309	145.303	-1.02058	0.145694	-7.00494	2.47098e-12	2.00819e-11	19309	Pygm	muscle glycogen phosphorylase
54384	75.4366	-1.20783	0.172818	-6.98906	2.76732e-12	2.24587e-11	54384	Mtmr7	myotubularin related protein 7
230815	189.4	0.868927	0.124365	6.98692	2.80991e-12	2.27937e-11	230815	Man1c1	mannosidase, alpha, class 1C, member 1
11488	105.115	-1.88058	0.269716	-6.97245	3.11469e-12	2.51483e-11	11488	Adam11	a disintegrin and metallopeptidase domain 11
12984	174.55	-1.15801	0.166126	-6.97067	3.15442e-12	2.54454e-11	12984	Csf2rb2	colony stimulating factor 2 receptor, beta 2, low-affinity (granulocyte-macrophage)
18131	49.7945	1.84355	0.264542	6.96884	3.19557e-12	2.57413e-11	18131	Notch3	notch 3
13837	82.9885	-1.74409	0.250639	-6.95856	3.4378e-12	2.76028e-11	13837	Epha3	Eph receptor A3
225994	396.133	-0.664646	0.0955692	-6.95461	3.53545e-12	2.83737e-11	225994	Nmrk1	nicotinamide riboside kinase 1
230088	327.28	-0.684619	0.0984584	-6.95338	3.56624e-12	2.86075e-11	230088	Fam214b	family with sequence similarity 214, member B
231214	51.4622	-1.35044	0.194393	-6.94699	3.73173e-12	2.98659e-11	231214	Cc2d2a	coiled-coil and C2 domain containing 2A
114679	51.5184	-1.83903	0.264952	-6.94101	3.89311e-12	3.11e-11	114679	Selm	selenoprotein M
224656	356.723	0.740975	0.10679	6.93863	3.95928e-12	3.15849e-11	224656	Zfp523	zinc finger protein 523
225745	265.392	0.709814	0.1024	6.93175	4.15656e-12	3.30978e-11	225745	Haus1	HAUS augmin-like complex, subunit 1
241489	27.6903	1.90929	0.275691	6.92547	4.34539e-12	3.45696e-11	241489	Pde11a	phosphodiesterase 11A
18787	23.7554	2.05564	0.297444	6.91104	4.81129e-12	3.81708e-11	18787	Serpine1	serine (or cysteine) peptidase inhibitor, clade E, member 1
233806	55.0967	-1.46288	0.211707	-6.90995	4.84816e-12	3.84458e-11	233806	Tmem159	transmembrane protein 159
15983	395.265	0.61641	0.0893335	6.9001	5.19652e-12	4.1133e-11	15983	Ifrd2	interferon-related developmental regulator 2
114249	49.0848	-1.44629	0.210073	-6.88469	5.79119e-12	4.5694e-11	114249	Npnt	nephronectin
75871	299.309	0.641466	0.0931765	6.88442	5.80251e-12	4.57624e-11	75871	Zfp821	zinc finger protein 821
69660	206.486	-0.776229	0.112772	-6.88317	5.85371e-12	4.61242e-11	69660	Tmbim1	transmembrane BAX inhibitor motif containing 1
20191	10.486	2.82184	0.410177	6.87957	6.00354e-12	4.72618e-11	20191	Ryr2	ryanodine receptor 2, cardiac
100048701	130.312	-1.19004	0.172986	-6.87938	6.0113e-12	4.73014e-11	100048701	AI847159	expressed sequence AI847159
68799	79.2102	-1.23158	0.179355	-6.8667	6.57024e-12	5.16059e-11	68799	Rgmb	repulsive guidance molecule family member B
546546	46.4418	-1.68267	0.245199	-6.86246	6.7685e-12	5.3115e-11	546546	Serpina3h	serine (or cysteine) peptidase inhibitor, clade A, member 3H
209378	183.329	0.793622	0.115651	6.86222	6.77983e-12	5.31557e-11	209378	Itih5	inter-alpha (globulin) inhibitor H5
75247	4.81391	-3.13597	0.457532	-6.85409	7.17682e-12	5.6192e-11	75247	4930553E22Rik	RIKEN cDNA 4930553E22 gene
272551	245.3	0.730175	0.106613	6.84883	7.44554e-12	5.81645e-11	272551	Gins2	GINS complex subunit 2 (Psf2 homolog)
56542	254.748	0.710786	0.103797	6.84784	7.49735e-12	5.85428e-11	56542	Ick	intestinal cell kinase
229595	142.434	0.980125	0.14318	6.84541	7.62593e-12	5.952e-11	229595	Adamtsl4	ADAMTS-like 4
329977	20.0752	2.22642	0.325787	6.83398	8.25921e-12	6.4289e-11	329977	Fhad1	forkhead-associated (FHA) phosphopeptide binding domain 1
66674	273.214	-0.696246	0.101904	-6.83238	8.35178e-12	6.49803e-11	66674	Spryd7	SPRY domain containing 7
52906	374.68	0.593113	0.08681	6.83231	8.35598e-12	6.49839e-11	52906	Ahi1	Abelson helper integration site 1
269514	176.152	-0.901469	0.131966	-6.83106	8.42899e-12	6.55223e-11	269514	Fbxl4	F-box and leucine-rich repeat protein 4
240055	161.927	-1.01813	0.149067	-6.83	8.49125e-12	6.59766e-11	240055	Neurl1b	neuralized E3 ubiquitin protein ligase 1B
329650	168.082	-1.42214	0.208494	-6.82099	9.04125e-12	7.01243e-11	329650	Med12l	mediator complex subunit 12-like
104103	66.3592	-1.47547	0.21647	-6.81606	9.35744e-12	7.25118e-11	104103	Airn	antisense Igf2r RNA
231668	253.803	0.674919	0.0991931	6.80409	1.01688e-11	7.85883e-11	231668	Vsig10	V-set and immunoglobulin domain containing 10
74102	389.249	-0.594568	0.0873858	-6.80395	1.01788e-11	7.86304e-11	74102	Slc35a5	solute carrier family 35, member A5
85029	85.6878	-1.30828	0.192362	-6.80114	1.03796e-11	8.01102e-11	85029	Rpph1	ribonuclease P RNA component H1
219103	618.973	-0.606023	0.0891381	-6.7987	1.05571e-11	8.14074e-11	219103	Cenpj	centromere protein J
19713	208.95	-1.7103	0.251726	-6.79429	1.08848e-11	8.38601e-11	19713	Ret	ret proto-oncogene
211134	24.0663	2.28103	0.336294	6.78283	1.17843e-11	9.06286e-11	211134	Lzts1	leucine zipper, putative tumor suppressor 1
52840	110.746	-1.0552	0.155618	-6.78068	1.19608e-11	9.18636e-11	52840	Dbndd2	dysbindin (dystrobrevin binding protein 1) domain containing 2
13819	399.985	-0.686578	0.101331	-6.7756	1.23893e-11	9.51127e-11	13819	Epas1	endothelial PAS domain protein 1
93683	266.942	0.675672	0.0997714	6.7722	1.26835e-11	9.73284e-11	93683	Glce	glucuronyl C5-epimerase
110606	368.82	0.603754	0.0892045	6.76821	1.30388e-11	9.99221e-11	110606	Fntb	farnesyltransferase, CAAX box, beta
22062	9.18886	-2.85254	0.421927	-6.76075	1.37276e-11	1.05015e-10	22062	Trp73	transformation related protein 73
66515	195.765	0.732703	0.108386	6.76012	1.37873e-11	1.05425e-10	66515	Cul7	cullin 7
545812	9.84274	-2.85925	0.423053	-6.75862	1.39311e-11	1.06477e-10	545812	Pilrb2	paired immunoglobin-like type 2 receptor beta 2
67451	13.8376	-2.50334	0.370519	-6.75629	1.41569e-11	1.08155e-10	67451	Pkp2	plakophilin 2
52633	252.404	0.677553	0.100321	6.75386	1.4396e-11	1.09837e-10	52633	Nit2	nitrilase family, member 2
214895	365.366	-0.590022	0.0875211	-6.74148	1.56778e-11	1.19511e-10	214895	Lman2l	lectin, mannose-binding 2-like
110784	13.4861	-2.52298	0.375163	-6.72502	1.75567e-11	1.33599e-10	110784	Nr3c2	nuclear receptor subfamily 3, group C, member 2
214968	56.4488	-1.48063	0.220208	-6.72379	1.77063e-11	1.34678e-10	214968	Sema6d	sema domain, transmembrane domain (TM), and cytoplasmic domain, (semaphorin) 6D
140488	202.647	0.72796	0.108463	6.71162	1.92472e-11	1.45886e-10	140488	Igf2bp3	insulin-like growth factor 2 mRNA binding protein 3
56874	42.5361	-1.5257	0.227525	-6.70567	2.00486e-11	1.51695e-10	56874	Rnf32	ring finger protein 32
108072	37.3402	-1.59407	0.237762	-6.70448	2.02124e-11	1.52868e-10	108072	Grm6	glutamate receptor, metabotropic 6
71839	173.84	-0.76931	0.114777	-6.70267	2.04645e-11	1.54639e-10	71839	Osgin1	oxidative stress induced growth inhibitor 1
67971	101.068	-1.60728	0.239867	-6.70074	2.07367e-11	1.56628e-10	67971	Tppp3	tubulin polymerization-promoting protein family member 3
232035	22.9988	-2.35293	0.351791	-6.68843	2.25582e-11	1.70015e-10	232035	Ccser1	coiled-coil serine rich 1
100504069	5.35803	3.02514	0.452879	6.6798	2.39267e-11	1.80095e-10	100504069	Gm15915	predicted gene 15915
56012	71.0257	1.22208	0.183008	6.67776	2.42629e-11	1.82546e-10	56012	Pgam2	phosphoglycerate mutase 2
72691	335.325	0.611794	0.0916524	6.67515	2.46975e-11	1.85654e-10	72691	Calhm2	calcium homeostasis modulator 2
14126	80.6579	-1.43423	0.215341	-6.66025	2.73368e-11	2.04784e-10	14126	Ms4a2	membrane-spanning 4-domains, subfamily A, member 2
22295	229.12	0.736722	0.11064	6.65874	2.76179e-11	2.068e-10	22295	Cdh23	cadherin 23 (otocadherin)
224598	482.553	-0.600457	0.0902884	-6.65043	2.92238e-11	2.18447e-10	224598	Zfp758	zinc finger protein 758
380967	197.614	0.770178	0.115833	6.64905	2.94992e-11	2.20221e-10	380967	Tmem106c	transmembrane protein 106C
20863	19.866	-2.07674	0.312471	-6.64618	3.00787e-11	2.24354e-10	20863	Stfa3	stefin A3
71709	39.4059	1.93925	0.292071	6.63965	3.14436e-11	2.34232e-10	71709	Syde1	synapse defective 1, Rho GTPase, homolog 1 (C. elegans)
627872	29.2747	1.73485	0.261449	6.63552	3.23352e-11	2.4046e-10	627872	Dnah7a	dynein, axonemal, heavy chain 7A
320705	18.9395	-2.19694	0.331397	-6.62931	3.37263e-11	2.5059e-10	320705	Bend6	BEN domain containing 6
240752	237.852	0.700869	0.105726	6.62911	3.37711e-11	2.50815e-10	240752	Pik3c2b	phosphoinositide-3-kinase, class 2, beta polypeptide
16640	18.5336	-2.6382	0.398284	-6.62391	3.49818e-11	2.59584e-10	16640	Klra9	killer cell lectin-like receptor subfamily A, member 9
16010	403.636	0.585352	0.0884114	6.62078	3.57306e-11	2.64687e-10	16010	Igfbp4	insulin-like growth factor binding protein 4
18146	68.5263	-1.25226	0.189206	-6.61851	3.62835e-11	2.68668e-10	18146	Npdc1	neural proliferation, differentiation and control 1
16365	35.1424	1.54334	0.233196	6.61822	3.63552e-11	2.69084e-10	16365	Irg1	immunoresponsive gene 1
57916	122.06	0.916039	0.138434	6.61713	3.66236e-11	2.7084e-10	57916	Tnfrsf13b	tumor necrosis factor receptor superfamily, member 13b
14114	25.1769	1.9588	0.296534	6.60565	3.95774e-11	2.92061e-10	14114	Fbln1	fibulin 1
70005	129.724	-0.929672	0.14078	-6.60371	4.00985e-11	2.95654e-10	70005	Znf41-ps	ZNF41, pseudogene
11828	89.8444	-1.34858	0.204453	-6.59603	4.22312e-11	3.11114e-10	11828	Aqp3	aquaporin 3
20974	23.9063	-2.23831	0.339487	-6.5932	4.30439e-11	3.16966e-10	20974	Syngr3	synaptogyrin 3
272636	27.4242	-1.97707	0.300042	-6.58933	4.41827e-11	3.25214e-10	272636	Esyt3	extended synaptotagmin-like protein 3
20971	59.1639	-1.42036	0.215673	-6.58571	4.52706e-11	3.32797e-10	20971	Sdc4	syndecan 4
240047	35.7648	-1.92922	0.29309	-6.58234	4.63096e-11	3.40002e-10	240047	Mmp25	matrix metallopeptidase 25
67991	100.347	-1.05547	0.160366	-6.58166	4.65216e-11	3.41415e-10	67991	Nacc2	nucleus accumbens associated 2, BEN and BTB (POZ) domain containing
14299	21.1983	2.14732	0.326269	6.58144	4.659e-11	3.41772e-10	14299	Ncs1	neuronal calcium sensor 1
67087	153.752	0.924328	0.140568	6.57565	4.84427e-11	3.54912e-10	67087	Ctnnbip1	catenin beta interacting protein 1
16613	25.0734	-1.84508	0.280942	-6.5675	5.11684e-11	3.74565e-10	16613	Klk1b11	kallikrein 1-related peptidase b11
75404	6.38152	-2.93077	0.446476	-6.56423	5.23021e-11	3.82379e-10	75404	Arhgap36	Rho GTPase activating protein 36
67080	41.4235	-1.47441	0.22462	-6.56401	5.23781e-11	3.82612e-10	67080	1700019D03Rik	RIKEN cDNA 1700019D03 gene
72287	101.434	-1.46441	0.22349	-6.5525	5.6582e-11	4.12624e-10	72287	Plekhf1	pleckstrin homology domain containing, family F (with FYVE domain) member 1
19012	62.1176	1.42973	0.218282	6.54993	5.75632e-11	4.19604e-10	19012	Ppap2a	phosphatidic acid phosphatase type 2A
12585	339.041	-0.599668	0.0915769	-6.54825	5.8216e-11	4.24184e-10	12585	Cdr2	cerebellar degeneration-related 2
22446	33.7594	1.71159	0.261518	6.54484	5.95592e-11	4.33788e-10	22446	Xlr3c	X-linked lymphocyte-regulated 3C
15478	36.4729	-1.75865	0.268808	-6.54241	6.05358e-11	4.40531e-10	15478	Hs3st3a1	heparan sulfate (glucosamine) 3-O-sulfotransferase 3A1
11477	49.4165	-1.38267	0.21136	-6.54181	6.07784e-11	4.42111e-10	11477	Acvr1	activin A receptor, type 1
19739	99.58	1.02547	0.156803	6.53985	6.15819e-11	4.47768e-10	19739	Rgs9	regulator of G-protein signaling 9
65963	79.5353	-1.22932	0.18831	-6.52814	6.65922e-11	4.82577e-10	65963	Tmem176b	transmembrane protein 176B
102465959	37.8079	-1.93166	0.29602	-6.52545	6.77985e-11	4.90909e-10	102465959	Mir6236	microRNA 6236
279766	116.843	0.972522	0.149086	6.52322	6.88136e-11	4.9805e-10	279766	Rhbdd3	rhomboid domain containing 3
224794	205.116	-0.797244	0.122368	-6.51515	7.2617e-11	5.24483e-10	224794	Enpp4	ectonucleotide pyrophosphatase/phosphodiesterase 4
104776	143.194	0.844247	0.129775	6.50549	7.74411e-11	5.58811e-10	104776	Aldh6a1	aldehyde dehydrogenase family 6, subfamily A1
67285	411.549	0.64399	0.0989925	6.50544	7.74666e-11	5.58811e-10	67285	Cwc27	CWC27 spliceosome-associated protein homolog (S. cerevisiae)
622665	80.6042	1.1682	0.179588	6.50489	7.7748e-11	5.60607e-10	622665	Ccdc17	coiled-coil domain containing 17
102693	154.786	0.78042	0.120215	6.49187	8.47761e-11	6.10268e-10	102693	Phldb1	pleckstrin homology-like domain, family B, member 1
16790	296.364	-1.63649	0.252126	-6.49077	8.5398e-11	6.1449e-10	16790	Anpep	alanyl (membrane) aminopeptidase
18516	122.565	-0.926813	0.142829	-6.48895	8.6439e-11	6.21722e-10	18516	Pbx3	pre B cell leukemia homeobox 3
74196	377.924	0.594089	0.0915651	6.48816	8.68885e-11	6.24696e-10	74196	Ttc27	tetratricopeptide repeat domain 27
228413	50.2036	-1.37255	0.211559	-6.48779	8.71025e-11	6.25975e-10	228413	Prrg4	proline rich Gla (G-carboxyglutamic acid) 4 (transmembrane)
20856	67.8499	1.11946	0.172891	6.47496	9.48393e-11	6.79322e-10	20856	Stc2	stanniocalcin 2
52377	377.613	-1.05935	0.163767	-6.46863	9.88931e-11	7.07482e-10	52377	Rcn3	reticulocalbin 3, EF-hand calcium binding domain
217666	115.018	0.919165	0.14235	6.45709	1.06738e-10	7.61088e-10	217666	L2hgdh	L-2-hydroxyglutarate dehydrogenase
14701	155.267	0.806858	0.124963	6.4568	1.06941e-10	7.61911e-10	14701	Gng12	guanine nucleotide binding protein (G protein), gamma 12
12842	19.3507	2.17619	0.337623	6.44562	1.15128e-10	8.17889e-10	12842	Col1a1	collagen, type I, alpha 1
72349	93.9508	-1.1052	0.171902	-6.42923	1.28255e-10	9.08906e-10	72349	Dusp3	dual specificity phosphatase 3 (vaccinia virus phosphatase VH1-related)
76650	99.6817	-0.95342	0.148571	-6.41727	1.38737e-10	9.82386e-10	76650	Srxn1	sulfiredoxin 1 homolog (S. cerevisiae)
17921	195.524	0.774106	0.120677	6.41468	1.41122e-10	9.98862e-10	17921	Myo7a	myosin VIIA
12815	329.159	-0.655506	0.102197	-6.41413	1.41632e-10	1.00207e-09	12815	Col11a2	collagen, type XI, alpha 2
16183	45.7034	1.33988	0.208927	6.41313	1.42566e-10	1.00826e-09	16183	Il2	interleukin 2
74365	27.3676	1.79279	0.279945	6.40407	1.51288e-10	1.06777e-09	74365	Lonrf3	LON peptidase N-terminal domain and ring finger 3
19038	161.76	0.828256	0.129724	6.38477	1.7165e-10	1.20559e-09	19038	Ppic	peptidylprolyl isomerase C
23960	265.253	0.674586	0.105731	6.38024	1.76816e-10	1.24087e-09	23960	Oas1g	2'-5' oligoadenylate synthetase 1G
233765	249.246	0.621653	0.0975036	6.3757	1.82133e-10	1.27766e-09	233765	Plekha7	pleckstrin homology domain containing, family A member 7
320295	41.7754	1.61293	0.253073	6.37339	1.849e-10	1.29602e-09	320295	C920006O11Rik	RIKEN cDNA C920006O11 gene
21923	36.3669	1.53559	0.241011	6.37146	1.87239e-10	1.31188e-09	21923	Tnc	tenascin C
399609	199.435	-0.777603	0.122094	-6.36887	1.90427e-10	1.3326e-09	399609	C130046K22Rik	RIKEN cDNA C130046K22 gene
77945	182.41	-0.81423	0.127982	-6.36206	1.99063e-10	1.39192e-09	77945	Rpgrip1	retinitis pigmentosa GTPase regulator interacting protein 1
234669	13.9077	2.36231	0.371419	6.36021	2.01475e-10	1.40821e-09	234669	Ces2b	carboxyesterase 2B
227696	171.707	-0.830419	0.130887	-6.34455	2.2307e-10	1.55351e-09	227696	Phyhd1	phytanoyl-CoA dioxygenase domain containing 1
213119	79.7489	-1.10566	0.174312	-6.34301	2.25314e-10	1.56851e-09	213119	Itga10	integrin, alpha 10
233058	169.749	-0.752463	0.118686	-6.33995	2.2984e-10	1.59937e-09	233058	Zfp420	zinc finger protein 420
80884	82.3314	0.996753	0.157265	6.33804	2.32712e-10	1.61676e-09	80884	Maged2	melanoma antigen, family D, 2
56367	297.446	-0.630611	0.099656	-6.32788	2.48556e-10	1.72338e-09	56367	Scoc	short coiled-coil protein
234683	216.867	0.68981	0.10904	6.3262	2.51265e-10	1.74147e-09	234683	Elmo3	engulfment and cell motility 3
72805	304.469	0.58645	0.0927159	6.32524	2.5284e-10	1.75168e-09	72805	Zfp839	zinc finger protein 839
20720	26.1473	-1.94097	0.307192	-6.31842	2.64259e-10	1.8286e-09	20720	Serpine2	serine (or cysteine) peptidase inhibitor, clade E, member 2
18007	12.0612	-2.45512	0.38884	-6.31397	2.71971e-10	1.87821e-09	18007	Neo1	neogenin
14025	104.521	-1.42402	0.22557	-6.31298	2.73712e-10	1.88948e-09	14025	Bcl11a	B cell CLL/lymphoma 11A (zinc finger protein)
223267	265.066	0.623318	0.0989203	6.30122	2.95314e-10	2.03052e-09	223267	Ggact	gamma-glutamylamine cyclotransferase
114602	29.0769	-2.07155	0.328838	-6.29961	2.98395e-10	2.05007e-09	114602	Zmynd10	zinc finger, MYND domain containing 10
319707	11.0381	2.51544	0.399445	6.29733	3.02813e-10	2.07878e-09	319707	C430002N11Rik	RIKEN cDNA C430002N11 gene
320148	67.2421	-1.17282	0.186516	-6.28804	3.21498e-10	2.2053e-09	320148	B430306N03Rik	RIKEN cDNA B430306N03 gene
72578	361.515	-0.658204	0.104972	-6.27027	3.60424e-10	2.46451e-09	72578	2700054A10Rik	RIKEN cDNA 2700054A10 gene
18952	60.4303	-1.82393	0.291098	-6.26568	3.71191e-10	2.53413e-09	18952	2004-09-01	septin 4
237711	30.0028	-1.68614	0.269185	-6.26389	3.75491e-10	2.55845e-09	237711	Eml6	echinoderm microtubule associated protein like 6
20130	255.926	-0.678743	0.108414	-6.26069	3.83279e-10	2.61049e-09	20130	Rras	Harvey rat sarcoma oncogene, subgroup R
80752	7.51562	2.7459	0.438773	6.25814	3.89606e-10	2.65045e-09	80752	Fam20c	family with sequence similarity 20, member C
64074	6.59729	-2.80464	0.448639	-6.25144	4.06691e-10	2.7656e-09	64074	Smoc2	SPARC related modular calcium binding 2
16168	23.166	-2.47272	0.396559	-6.23543	4.50527e-10	3.04695e-09	16168	Il15	interleukin 15
320893	20.0581	1.92795	0.30943	6.23065	4.64492e-10	3.13751e-09	320893	6430562O15Rik	RIKEN cDNA 6430562O15 gene
67374	5.98729	-2.77986	0.446254	-6.22932	4.68469e-10	3.16089e-09	67374	Jam2	junction adhesion molecule 2
12361	50.5022	1.42901	0.229425	6.22865	4.70468e-10	3.17314e-09	12361	Cask	calcium/calmodulin-dependent serine protein kinase (MAGUK family)
628900	36.3206	-1.6658	0.26775	-6.22147	4.92519e-10	3.31541e-09	628900	Serpina3i	serine (or cysteine) peptidase inhibitor, clade A, member 3I
20502	21.7027	-2.19978	0.353827	-6.2171	5.0643e-10	3.40245e-09	20502	Slc16a2	solute carrier family 16 (monocarboxylic acid transporters), member 2
12121	34.9138	-1.48053	0.238568	-6.20589	5.43877e-10	3.64415e-09	12121	Bicd1	bicaudal D homolog 1 (Drosophila)
14420	116.219	-0.934489	0.150602	-6.20501	5.46937e-10	3.66182e-09	14420	Galc	galactosylceramidase
244646	163.3	-0.826649	0.133482	-6.19295	5.90468e-10	3.94716e-09	244646	Pkd1l3	polycystic kidney disease 1 like 3
22351	63.549	-1.09793	0.177291	-6.19281	5.91014e-10	3.94928e-09	22351	Vill	villin-like
27355	72.48	-1.97213	0.318657	-6.18887	6.05956e-10	4.04445e-09	27355	Pald1	phosphatase domain containing, paladin 1
17068	99.1653	-1.44807	0.234457	-6.17626	6.56374e-10	4.37086e-09	17068	Ly6d	lymphocyte antigen 6 complex, locus D
66058	60.4552	-1.36064	0.220453	-6.17203	6.74198e-10	4.48611e-09	66058	Tmem176a	transmembrane protein 176A
21809	146.782	-0.778442	0.126189	-6.16885	6.87889e-10	4.5737e-09	21809	Tgfb3	transforming growth factor, beta 3
381280	253.227	0.670534	0.108743	6.16621	6.99451e-10	4.64879e-09	381280	Hjurp	Holliday junction recognition protein
381269	62.7619	-1.60111	0.259699	-6.16526	7.03683e-10	4.67333e-09	381269	Mreg	melanoregulin
11443	70.9456	-1.24848	0.202692	-6.15949	7.29777e-10	4.8392e-09	11443	Chrnb1	cholinergic receptor, nicotinic, beta polypeptide 1 (muscle)
242584	128.245	-0.934003	0.151857	-6.15052	7.72284e-10	5.10934e-09	242584	Wdr78	WD repeat domain 78
170786	18.376	-2.48141	0.403591	-6.14831	7.83118e-10	5.17904e-09	170786	Cd209a	CD209a antigen
67790	123.117	-0.832034	0.135452	-6.14267	8.11455e-10	5.3603e-09	67790	Rab39b	RAB39B, member RAS oncogene family
71685	16.1099	-2.12028	0.345237	-6.1415	8.17438e-10	5.39571e-09	71685	Galnt14	UDP-N-acetyl-alpha-D-galactosamine:polypeptide N-acetylgalactosaminyltransferase 14
66184	58.1257	-1.38031	0.224778	-6.14078	8.21164e-10	5.41824e-09	66184	Rps4l	ribosomal protein S4-like
208440	89.8076	1.00722	0.164161	6.13557	8.48529e-10	5.59029e-09	208440	Dip2c	DIP2 disco-interacting protein 2 homolog C (Drosophila)
17349	63.1297	-1.17387	0.191371	-6.13401	8.56888e-10	5.63893e-09	17349	Mlf1	myeloid leukemia factor 1
209047	7.87091	-2.6665	0.434758	-6.13331	8.60693e-10	5.65967e-09	209047	Gipc3	GIPC PDZ domain containing family, member 3
215748	64.0452	1.14506	0.187393	6.11048	9.93327e-10	6.50222e-09	215748	Cnksr3	Cnksr family member 3
432488	69.6431	-1.11761	0.18302	-6.10652	1.01824e-09	6.64775e-09	432488	Gm17745	predicted gene, 17745
333605	4.20405	2.80384	0.459426	6.10293	1.04142e-09	6.79391e-09	333605	Frmpd4	FERM and PDZ domain containing 4
329003	145.858	-1.15122	0.188663	-6.10199	1.04754e-09	6.8287e-09	329003	Zfp516	zinc finger protein 516
68591	104.555	-0.988477	0.162087	-6.09844	1.07105e-09	6.9715e-09	68591	Mocos	molybdenum cofactor sulfurase
75255	182.441	-0.776894	0.127437	-6.09627	1.08569e-09	7.06414e-09	75255	4930562F07Rik	RIKEN cDNA 4930562F07 gene
75323	31.3223	1.63975	0.269066	6.09424	1.09957e-09	7.15175e-09	75323	4930558J18Rik	RIKEN cDNA 4930558J18 gene
74757	15.2918	2.17917	0.357708	6.09203	1.11487e-09	7.24852e-09	74757	5830416I19Rik	RIKEN cDNA 5830416I19 gene
15114	69.6206	1.07295	0.176202	6.08931	1.13399e-09	7.36735e-09	15114	Hap1	huntingtin-associated protein 1
241525	21.4538	-1.80949	0.297385	-6.08468	1.16724e-09	7.58049e-09	241525	Ypel4	yippee-like 4 (Drosophila)
224132	285.593	-0.638922	0.105033	-6.08304	1.17926e-09	7.65569e-09	224132	Dirc2	disrupted in renal carcinoma 2 (human)
231717	105.384	0.936076	0.154076	6.07542	1.23666e-09	8.02535e-09	231717	Fam109a	family with sequence similarity 109, member A
66790	27.5626	1.62035	0.266791	6.07347	1.25177e-09	8.12035e-09	66790	Grtp1	GH regulated TBC protein 1
230661	134.797	-0.852811	0.140433	-6.07274	1.25743e-09	8.15399e-09	230661	Tesk2	testis-specific kinase 2
100503386	14.8762	-2.27177	0.374156	-6.07174	1.26534e-09	8.19304e-09	100503386	Gm4980	predicted gene 4980
217866	109.62	-1.20848	0.199187	-6.06707	1.30267e-09	8.42841e-09	217866	Cdc42bpb	CDC42 binding protein kinase beta
107448	112.539	-1.02802	0.169571	-6.06249	1.34031e-09	8.6623e-09	107448	Unc5a	unc-5 homolog A (C. elegans)
66291	216.742	0.686339	0.113293	6.0581	1.37737e-09	8.8885e-09	66291	Smim8	small integral membrane protein 8
12960	16.0539	-2.42078	0.4006	-6.04288	1.5139e-09	9.73334e-09	12960	Crybb1	crystallin, beta B1
11303	145.665	-0.81306	0.134654	-6.03815	1.55894e-09	1.00118e-08	11303	Abca1	ATP-binding cassette, sub-family A (ABC1), member 1
258055	5.81407	-2.7132	0.449559	-6.03524	1.58727e-09	1.01824e-08	258055	Olfr524	olfactory receptor 524
19301	69.828	1.2187	0.202127	6.02937	1.646e-09	1.05514e-08	19301	Pxmp2	peroxisomal membrane protein 2
14760	115.121	0.835185	0.138653	6.02355	1.70633e-09	1.0934e-08	14760	Gpr19	G protein-coupled receptor 19
50787	8.18884	-2.5184	0.418633	-6.01578	1.79027e-09	1.14592e-08	50787	Hs6st3	heparan sulfate 6-O-sulfotransferase 3
243958	92.8552	-1.41913	0.236064	-6.01163	1.83667e-09	1.17475e-08	243958	Siglecg	sialic acid binding Ig-like lectin G
233147	14.8229	-2.12033	0.35278	-6.01034	1.8513e-09	1.18367e-08	233147	Zfp939	zinc finger protein 939
20897	5.54976	2.72229	0.453539	6.00232	1.94523e-09	1.24235e-08	20897	Stra6	stimulated by retinoic acid gene 6
320046	165.971	-0.758088	0.126351	-5.99984	1.97514e-09	1.26006e-08	320046	F730043M19Rik	RIKEN cDNA F730043M19 gene
22152	108.207	1.24869	0.208143	5.99922	1.98264e-09	1.26436e-08	22152	Tubb3	tubulin, beta 3 class III
64291	27.7112	1.7118	0.28534	5.99917	1.98333e-09	1.26436e-08	64291	Osbpl1a	oxysterol binding protein-like 1A
171167	12.6222	2.25067	0.375222	5.99824	1.99469e-09	1.27113e-08	171167	Fut10	fucosyltransferase 10
12517	274.681	-0.760059	0.126767	-5.99574	2.0256e-09	1.28988e-08	12517	Cd72	CD72 antigen
83965	76.1382	-1.01993	0.170231	-5.99143	2.08009e-09	1.32215e-08	83965	Enpp5	ectonucleotide pyrophosphatase/phosphodiesterase 5
68190	205.398	-0.664449	0.110915	-5.9906	2.0907e-09	1.32841e-08	68190	Dubr	Dppa2 upstream binding RNA
442834	82.8202	1.09579	0.182926	5.99037	2.09366e-09	1.3298e-08	442834	D830031N03Rik	RIKEN cDNA D830031N03 gene
225743	16.8175	-2.10092	0.350757	-5.98967	2.10271e-09	1.33506e-08	225743	Rnf165	ring finger protein 165
332175	74.6833	1.24489	0.207856	5.98919	2.10883e-09	1.33845e-08	332175	Zdhhc23	zinc finger, DHHC domain containing 23
654449	7.73416	-2.65832	0.443916	-5.98834	2.11998e-09	1.34454e-08	654449	Klra14-ps	killer cell lectin-like receptor subfamily A, member 14, pseudogene
17075	104.113	-0.847807	0.141676	-5.98412	2.17567e-09	1.37885e-08	17075	Epcam	epithelial cell adhesion molecule
69640	63.2653	1.05859	0.176991	5.98104	2.2172e-09	1.40415e-08	69640	Fam83g	family with sequence similarity 83, member G
72147	89.6131	-1.33827	0.223772	-5.98051	2.22438e-09	1.40818e-08	72147	Zbtb46	zinc finger and BTB domain containing 46
407803	97.3054	1.01076	0.169088	5.9777	2.26306e-09	1.43214e-08	407803	BC051226	cDNA sequence BC051226
97775	110.568	-1.04078	0.174175	-5.9755	2.29391e-09	1.45008e-08	97775	D930048N14Rik	RIKEN cDNA D930048N14 gene
320554	8.37098	-2.60649	0.436325	-5.97374	2.31882e-09	1.46495e-08	320554	Tcp11l1	t-complex 11 like 1
435684	70.1247	1.13566	0.190233	5.96984	2.37487e-09	1.49907e-08	435684	Shf	Src homology 2 domain containing F
72170	205.482	0.675459	0.113221	5.96584	2.43382e-09	1.5346e-08	72170	Chchd4	coiled-coil-helix-coiled-coil-helix domain containing 4
243219	123.424	-0.875778	0.147064	-5.95508	2.59941e-09	1.63603e-08	243219	2900026A02Rik	RIKEN cDNA 2900026A02 gene
50781	31.8778	-2.30508	0.387422	-5.9498	2.68477e-09	1.68792e-08	50781	Dkk3	dickkopf homolog 3 (Xenopus laevis)
83553	29.0706	-1.82233	0.30629	-5.94968	2.6866e-09	1.68846e-08	83553	Tktl1	transketolase-like 1
140482	128.96	-1.00149	0.168373	-5.94806	2.71334e-09	1.70464e-08	140482	Zfp358	zinc finger protein 358
11479	267.447	0.612396	0.103037	5.94345	2.79083e-09	1.75142e-08	11479	Acvr1b	activin A receptor, type 1B
14085	83.7192	-1.00054	0.168411	-5.94108	2.83144e-09	1.77497e-08	14085	Fah	fumarylacetoacetate hydrolase
27356	227.254	-0.739547	0.124499	-5.94017	2.84724e-09	1.78359e-08	27356	Insl6	insulin-like 6
78500	105.328	-0.897173	0.151149	-5.93569	2.92617e-09	1.83237e-08	78500	1700063D05Rik	RIKEN cDNA 1700063D05 gene
74246	328.316	-0.600668	0.101257	-5.9321	2.99093e-09	1.87225e-08	74246	Gale	galactose-4-epimerase, UDP
68695	49.3625	1.23855	0.208963	5.92715	3.08234e-09	1.92738e-08	68695	Hddc3	HD domain containing 3
17364	65.4532	1.33447	0.225533	5.91695	3.27963e-09	2.04558e-08	17364	Trpm1	transient receptor potential cation channel, subfamily M, member 1
11746	321.081	-0.647371	0.109455	-5.91451	3.32872e-09	2.07545e-08	11746	Anxa4	annexin A4
218624	28.5015	-2.06025	0.34837	-5.91397	3.33968e-09	2.08004e-08	218624	Il31ra	interleukin 31 receptor A
641454	141.109	-0.769629	0.13022	-5.9102	3.41694e-09	2.1251e-08	641454	5830444B04Rik	RIKEN cDNA 5830444B04 gene
320204	178.22	-0.725834	0.122878	-5.90696	3.48473e-09	2.16649e-08	320204	Mettl20	methyltransferase like 20
383563	33.9379	-1.68129	0.284783	-5.90375	3.5533e-09	2.20753e-08	383563	Gpr25	G protein-coupled receptor 25
230161	174.477	-0.795665	0.134861	-5.89991	3.6371e-09	2.25716e-08	230161	Acnat1	acyl-coenzyme A amino acid N-acyltransferase 1
268860	14.6809	2.07286	0.351538	5.89654	3.71205e-09	2.30285e-08	268860	Abat	4-aminobutyrate aminotransferase
210145	36.9666	1.9854	0.337087	5.88988	3.86486e-09	2.39508e-08	210145	Irgc1	immunity-related GTPase family, cinema 1
72661	154.787	-1.06158	0.180256	-5.88927	3.87902e-09	2.403e-08	72661	Serp2	stress-associated endoplasmic reticulum protein family member 2
218518	255.768	-0.601982	0.102467	-5.87487	4.23173e-09	2.61309e-08	218518	Marveld2	MARVEL (membrane-associating) domain containing 2
54324	108.256	-0.812603	0.138578	-5.86387	4.52204e-09	2.78838e-08	54324	Arhgef5	Rho guanine nucleotide exchange factor (GEF) 5
78444	26.9348	1.59119	0.271414	5.86259	4.55695e-09	2.8079e-08	78444	Pgpep1l	pyroglutamyl-peptidase I-like
13860	51.3006	-1.65804	0.283236	-5.85391	4.80139e-09	2.95642e-08	13860	Eps8	epidermal growth factor receptor pathway substrate 8
225638	34.7099	1.61237	0.275805	5.84604	5.03411e-09	3.09531e-08	225638	Alpk2	alpha-kinase 2
108978	15.4125	1.97562	0.337992	5.84518	5.06029e-09	3.11031e-08	108978	4930555G01Rik	RIKEN cDNA 4930555G01 gene
17967	16.2706	-2.11354	0.362391	-5.83219	5.47043e-09	3.35645e-08	17967	Ncam1	neural cell adhesion molecule 1
58887	129.776	0.790853	0.135704	5.82777	5.61731e-09	3.44413e-08	58887	Repin1	replication initiator 1
93742	9.07864	-2.42633	0.416936	-5.81945	5.90425e-09	3.61494e-08	93742	Pard3	par-3 family cell polarity regulator
330050	250.342	-0.628344	0.108066	-5.81445	6.08322e-09	3.71795e-08	330050	Fam185a	family with sequence similarity 185, member A
22141	41.0145	-1.31006	0.225426	-5.81147	6.19268e-09	3.78219e-08	22141	Tub	tubby candidate gene
14853	10.631	-2.29535	0.395203	-5.80803	6.32106e-09	3.85923e-08	14853	Gspt2	G1 to S phase transition 2
212862	252.657	-0.695134	0.119737	-5.80552	6.41677e-09	3.91491e-08	212862	Chpt1	choline phosphotransferase 1
27419	252.042	0.636405	0.109696	5.80154	6.5707e-09	4.006e-08	27419	Naglu	alpha-N-acetylglucosaminidase (Sanfilippo disease IIIB)
72469	15.7731	-2.21781	0.382372	-5.80013	6.6265e-09	4.0386e-08	72469	Plcd3	phospholipase C, delta 3
13137	54.1506	-1.36766	0.235913	-5.7973	6.7392e-09	4.1044e-08	13137	Cd55b	CD55 molecule, decay accelerating factor for complement B
68939	124.621	1.03982	0.179646	5.78815	7.11655e-09	4.32055e-08	68939	Rasl11b	RAS-like, family 11, member B
414084	42.1078	-1.31349	0.227268	-5.77946	7.49403e-09	4.54495e-08	414084	Tnip3	TNFAIP3 interacting protein 3
234967	136.2	0.730165	0.126359	5.7785	7.53689e-09	4.56934e-08	234967	Slc36a4	solute carrier family 36 (proton/amino acid symporter), member 4
212937	157.784	-1.50379	0.260474	-5.77329	7.77389e-09	4.70808e-08	212937	Tifab	TRAF-interacting protein with forkhead-associated domain, family member B
353499	190.119	0.654898	0.11354	5.76801	8.0215e-09	4.85126e-08	353499	Tmc4	transmembrane channel-like gene family 4
20349	65.0026	-1.1251	0.195166	-5.76482	8.17436e-09	4.94026e-08	20349	Sema3e	sema domain, immunoglobulin domain (Ig), short basic domain, secreted, (semaphorin) 3E
213539	87.9086	1.00653	0.174664	5.76264	8.28083e-09	5.00286e-08	213539	Bag2	BCL2-associated athanogene 2
217830	217.675	-0.670112	0.116288	-5.76253	8.28625e-09	5.00439e-08	217830	9030617O03Rik	RIKEN cDNA 9030617O03 gene
224019	250.926	0.622974	0.108239	5.75553	8.63681e-09	5.19979e-08	224019	Tmem191c	transmembrane protein 191C
210417	5.67977	-2.5907	0.450565	-5.7499	8.92947e-09	5.36853e-08	210417	Thsd7b	thrombospondin, type I, domain containing 7B
217066	8.38371	2.50378	0.436306	5.73859	9.54661e-09	5.7316e-08	217066	Gm15698	transcription elongation factor B (SIII), polypeptide 2 pseudogene
27261	79.8229	1.01973	0.177791	5.73556	9.71882e-09	5.82894e-08	27261	Dok3	docking protein 3
110198	220.254	0.63035	0.109986	5.7312	9.97252e-09	5.97283e-08	110198	Akr7a5	aldo-keto reductase family 7, member A5 (aflatoxin aldehyde reductase)
207592	61.8035	-1.26449	0.220958	-5.72277	1.04802e-08	6.27118e-08	207592	Tbc1d16	TBC1 domain family, member 16
241275	10.4819	2.26393	0.395767	5.72036	1.06299e-08	6.35555e-08	241275	Noxa1	NADPH oxidase activator 1
106522	42.6081	-1.38444	0.242348	-5.71263	1.11243e-08	6.64656e-08	106522	Pkdcc	protein kinase domain containing, cytoplasmic
140859	210.266	0.622745	0.109135	5.7062	1.15525e-08	6.89763e-08	140859	Nek8	NIMA (never in mitosis gene a)-related expressed kinase 8
71985	149.935	0.738022	0.129383	5.70415	1.16925e-08	6.97643e-08	71985	Acad10	acyl-Coenzyme A dehydrogenase family, member 10
380787	14.1224	2.25816	0.396452	5.69593	1.227e-08	7.31346e-08	380787	A230065H16Rik	RIKEN cDNA A230065H16 gene
75625	7.17538	-2.4758	0.434679	-5.6957	1.22865e-08	7.3208e-08	75625	Mageh1	melanoma antigen, family H, 1
98402	67.5087	-1.37644	0.241677	-5.69537	1.23103e-08	7.33245e-08	98402	Sh3bp4	SH3-domain binding protein 4
268747	25.29	-1.73232	0.304283	-5.69311	1.24746e-08	7.42518e-08	268747	Lrrc16b	leucine rich repeat containing 16B
94332	22.4094	-2.06359	0.362546	-5.69195	1.25596e-08	7.4681e-08	94332	Cadm3	cell adhesion molecule 3
73368	110.075	0.836499	0.146964	5.69185	1.25674e-08	7.47016e-08	73368	Col20a1	collagen, type XX, alpha 1
17086	10.7619	-2.45224	0.431221	-5.68673	1.29492e-08	7.68131e-08	17086	Ncr1	natural cytotoxicity triggering receptor 1
99899	121.074	0.774744	0.136307	5.68383	1.31711e-08	7.80491e-08	99899	Ifi44	interferon-induced protein 44
66402	2.82403	-2.57922	0.454417	-5.6759	1.37965e-08	8.156e-08	66402	Sln	sarcolipin
24059	9.16706	-2.33261	0.411235	-5.6722	1.40977e-08	8.31984e-08	24059	Slco2a1	solute carrier organic anion transporter family, member 2a1
99296	2.80634	2.57237	0.454005	5.66595	1.46209e-08	8.62275e-08	99296	Hrh3	histamine receptor H3
192156	381.844	-0.598405	0.105636	-5.6648	1.47195e-08	8.67797e-08	192156	Mvd	mevalonate (diphospho) decarboxylase
30794	23.4072	-1.59866	0.282327	-5.66245	1.49223e-08	8.79152e-08	30794	Pdlim4	PDZ and LIM domain 4
270109	10.6128	-2.21152	0.39057	-5.66229	1.49363e-08	8.79678e-08	270109	Pcnxl2	pecanex-like 2 (Drosophila)
269608	262.765	0.609781	0.107925	5.65006	1.60394e-08	9.42085e-08	269608	Plekhg5	pleckstrin homology domain containing, family G (with RhoGef domain) member 5
368204	4.96815	2.57361	0.455593	5.64893	1.61451e-08	9.47969e-08	368204	Khdc1a	KH domain containing 1A
29811	179.492	0.66765	0.118509	5.63374	1.76339e-08	1.03154e-07	29811	Ndrg2	N-myc downstream regulated gene 2
13043	50.3771	1.09964	0.195328	5.62972	1.80508e-08	1.0545e-07	13043	Cttn	cortactin
382864	58.3823	1.08753	0.193265	5.62712	1.83245e-08	1.06977e-07	382864	Colq	collagen-like tail subunit (single strand of homotrimer) of asymmetric acetylcholinesterase
69590	69.6362	-2.16141	0.384325	-5.62391	1.86686e-08	1.08803e-07	69590	Gpx8	glutathione peroxidase 8 (putative)
353025	4.60339	-2.57066	0.457674	-5.61679	1.94542e-08	1.13305e-07	353025	Caps2	calcyphosphine 2
100628611	67.783	-1.57688	0.281836	-5.59501	2.20605e-08	1.28054e-07	100628611	Mir5107	microRNA 5107
327872	206.816	-0.652135	0.116596	-5.59312	2.23031e-08	1.29419e-07	327872	Gm12018	predicted gene 12018
103406	54.1614	1.11263	0.199099	5.58833	2.29265e-08	1.32859e-07	103406	Zfr2	zinc finger RNA binding protein 2
56177	161.961	-1.70666	0.30541	-5.58809	2.29585e-08	1.32999e-07	56177	Olfm1	olfactomedin 1
381836	11.8781	2.11738	0.378963	5.5873	2.30626e-08	1.33513e-07	381836	Sbk2	SH3-binding domain kinase family, member 2
12908	221.238	0.629487	0.112766	5.58225	2.37426e-08	1.37358e-07	12908	Crat	carnitine acetyltransferase
21788	96.7952	0.864475	0.154902	5.58079	2.39425e-08	1.38422e-07	21788	Tfpi	tissue factor pathway inhibitor
319880	118.434	-0.81392	0.145896	-5.57875	2.42247e-08	1.39914e-07	319880	Tmcc3	transmembrane and coiled coil domains 3
108956	210.149	-1.75825	0.315185	-5.57849	2.42619e-08	1.40082e-07	108956	Apol7c	apolipoprotein L 7c
65086	13.1294	2.02247	0.362709	5.57601	2.46094e-08	1.41899e-07	65086	Lpar3	lysophosphatidic acid receptor 3
74008	42.1402	1.24124	0.222768	5.57189	2.51991e-08	1.45251e-07	74008	Arsg	arylsulfatase G
17079	159.272	-1.28033	0.229799	-5.5715	2.52555e-08	1.4548e-07	17079	Cd180	CD180 antigen
100036521	257.265	-0.591098	0.10618	-5.56693	2.59263e-08	1.49194e-07	100036521	Umad1	UMAP1-MVP12 associated (UMA) domain containing 1
66176	144.195	0.741331	0.13317	5.5668	2.59459e-08	1.49258e-07	66176	Nat9	N-acetyltransferase 9 (GCN5-related, putative)
68876	100.461	0.915245	0.164422	5.56642	2.60019e-08	1.49481e-07	68876	Xrcc6bp1	XRCC6 binding protein 1
17057	7.54037	2.42861	0.43632	5.56612	2.60481e-08	1.49697e-07	17057	Klrb1a	killer cell lectin-like receptor subfamily B member 1A
68644	118.165	-0.867322	0.15585	-5.56512	2.61978e-08	1.50457e-07	68644	Abhd14a	abhydrolase domain containing 14A
15248	203.667	-0.672822	0.120907	-5.56479	2.62469e-08	1.50678e-07	15248	Hic1	hypermethylated in cancer 1
381605	204.992	-0.848031	0.152394	-5.56474	2.62537e-08	1.50678e-07	381605	Tbc1d2	TBC1 domain family, member 2
234309	136.21	0.727655	0.130904	5.55871	2.71783e-08	1.55779e-07	234309	Cbr4	carbonyl reductase 4
58859	47.9011	-1.44558	0.26022	-5.55524	2.77234e-08	1.58798e-07	58859	Efemp2	epidermal growth factor-containing fibulin-like extracellular matrix protein 2
50878	64.7067	1.20893	0.217853	5.54931	2.86799e-08	1.64114e-07	50878	Stag3	stromal antigen 3
58240	180.597	0.643409	0.115976	5.54778	2.89312e-08	1.65443e-07	58240	Hs1bp3	HCLS1 binding protein 3
232941	19.4089	-2.03042	0.366543	-5.53938	3.03541e-08	1.73351e-07	232941	Ppm1n	protein phosphatase, Mg2+/Mn2+ dependent, 1N (putative)
434768	30.7457	-1.605	0.289815	-5.538	3.05946e-08	1.74666e-07	434768	Rhox8	reproductive homeobox 8
16518	12.7239	-2.15724	0.38981	-5.53407	3.12876e-08	1.78446e-07	16518	Kcnj2	potassium inwardly-rectifying channel, subfamily J, member 2
244071	2.84773	2.51754	0.455222	5.53036	3.19572e-08	1.82206e-07	244071	Agbl1	ATP/GTP binding protein-like 1
74050	40.5868	-1.45715	0.263605	-5.5278	3.24277e-08	1.84524e-07	74050	4921525O09Rik	RIKEN cDNA 4921525O09 gene
214112	20.0172	-1.76353	0.3193	-5.52311	3.33046e-08	1.89265e-07	214112	Nipal4	NIPA-like domain containing 4
54614	104.217	0.794657	0.143895	5.52247	3.3426e-08	1.8983e-07	54614	Prpf40b	PRP40 pre-mRNA processing factor 40 homolog B (yeast)
103841	104.929	-0.907742	0.164434	-5.52041	3.38203e-08	1.91944e-07	103841	Cuedc1	CUE domain containing 1
14871	24.1635	1.81521	0.328918	5.51875	3.41415e-08	1.9364e-07	14871	Gstt1	glutathione S-transferase, theta 1
76306	140.388	-0.73887	0.133912	-5.51759	3.43684e-08	1.94799e-07	76306	Slc18b1	solute carrier family 18, subfamily B, member 1
66757	172.155	0.7382	0.13384	5.51554	3.47708e-08	1.97015e-07	66757	Adat2	adenosine deaminase, tRNA-specific 2
21899	205.237	-0.637065	0.115508	-5.51534	3.48113e-08	1.97116e-07	21899	Tlr6	toll-like receptor 6
238037	160.377	-0.721356	0.13106	-5.50403	3.71214e-08	2.09786e-07	238037	BC068281	cDNA sequence BC068281
270672	125.165	-0.851237	0.154768	-5.50009	3.79594e-08	2.14242e-07	270672	Map3k15	mitogen-activated protein kinase kinase kinase 15
66371	15.4289	-1.87375	0.341986	-5.47901	4.27708e-08	2.40224e-07	66371	Chmp4c	charged multivesicular body protein 4C
17855	198.476	0.663409	0.121231	5.47227	4.44298e-08	2.49299e-07	17855	Mvk	mevalonate kinase
14028	14.6166	-1.90158	0.347612	-5.4704	4.49018e-08	2.51784e-07	14028	Evx1	even skipped homeotic gene 1 homolog
170741	10.6755	-2.29487	0.41961	-5.46907	4.52409e-08	2.53603e-07	170741	Pilrb1	paired immunoglobin-like type 2 receptor beta 1
30944	100.939	-0.919156	0.168105	-5.46774	4.55803e-08	2.55341e-07	30944	Zfp354c	zinc finger protein 354C
66174	223.789	0.589309	0.108034	5.45484	4.90161e-08	2.74145e-07	66174	Nudt14	nudix (nucleoside diphosphate linked moiety X)-type motif 14
214111	19.9375	-1.83507	0.336808	-5.44843	5.08159e-08	2.83662e-07	214111	Slc24a1	solute carrier family 24 (sodium/potassium/calcium exchanger), member 1
54672	18.4751	-2.01929	0.371066	-5.44186	5.2727e-08	2.93762e-07	54672	Adgrg3	adhesion G protein-coupled receptor G3
100129	21.5562	1.62329	0.298362	5.44068	5.30787e-08	2.95627e-07	100129	Gpr153	G protein-coupled receptor 153
17110	38.0624	1.511	0.277838	5.43842	5.37553e-08	2.98915e-07	17110	Lyz1	lysozyme 1
83558	9.32954	-2.28569	0.42128	-5.42559	5.77645e-08	3.20694e-07	83558	Tex11	testis expressed gene 11
71583	6.6018	-2.42149	0.446347	-5.42513	5.79116e-08	3.21407e-07	71583	9130008F23Rik	RIKEN cDNA 9130008F23 gene
94222	8.23926	-2.33858	0.431203	-5.42339	5.84793e-08	3.24351e-07	94222	Olig3	oligodendrocyte transcription factor 3
76897	7.15685	-2.3314	0.430068	-5.42102	5.92612e-08	3.28477e-07	76897	Ralyl	RALY RNA binding protein-like
23947	41.1273	-1.16251	0.214908	-5.40934	6.32589e-08	3.49741e-07	23947	Mid2	midline 2
20408	79.9063	0.884654	0.163641	5.40606	6.44245e-08	3.55958e-07	20408	Sh3gl3	SH3-domain GRB2-like 3
19153	75.2477	1.01639	0.18806	5.40461	6.49478e-08	3.58734e-07	19153	Prx	periaxin
78267	53.5516	1.1245	0.208109	5.40344	6.53759e-08	3.60869e-07	78267	Klhdc8b	kelch domain containing 8B
241230	105.829	0.756312	0.13998	5.403	6.55356e-08	3.61635e-07	241230	St8sia6	ST8 alpha-N-acetyl-neuraminide alpha-2,8-sialyltransferase 6
14065	167.018	-0.809068	0.149747	-5.4029	6.55716e-08	3.61719e-07	14065	F2rl3	coagulation factor II (thrombin) receptor-like 3
76960	16.8719	1.79995	0.333153	5.40276	6.56239e-08	3.61892e-07	76960	Bcas1	breast carcinoma amplified sequence 1
225471	45.0051	1.27327	0.235743	5.40107	6.62434e-08	3.65192e-07	225471	Ticam2	toll-like receptor adaptor molecule 2
213121	47.116	-1.4548	0.269368	-5.40079	6.63486e-08	3.65656e-07	213121	Ankrd35	ankyrin repeat domain 35
26462	236.317	0.614351	0.113986	5.38972	7.05685e-08	3.88171e-07	26462	Txnrd2	thioredoxin reductase 2
53886	68.3952	-1.03333	0.19186	-5.38583	7.21129e-08	3.96164e-07	53886	Cdkl2	cyclin-dependent kinase-like 2 (CDC2-related kinase)
94275	120.436	-0.729035	0.13566	-5.374	7.70106e-08	4.21599e-07	94275	Maged1	melanoma antigen, family D, 1
170829	110.647	0.884037	0.164743	5.36616	8.04311e-08	4.39631e-07	170829	Tram2	translocating chain-associating membrane protein 2
105732	34.9031	-1.72817	0.322137	-5.3647	8.1085e-08	4.43065e-07	105732	Fam83h	family with sequence similarity 83, member H
78416	127.733	-1.542	0.287733	-5.35914	8.36193e-08	4.56481e-07	78416	Rnase6	ribonuclease, RNase A family, 6
14561	290.008	-0.614227	0.114827	-5.34915	8.83676e-08	4.81643e-07	14561	Gdf11	growth differentiation factor 11
58178	4.02594	-2.46604	0.461054	-5.3487	8.85859e-08	4.82528e-07	58178	Sorcs1	sortilin-related VPS10 domain containing receptor 1
68846	22.221	1.61708	0.302727	5.34171	9.20742e-08	5.01058e-07	68846	Rnf208	ring finger protein 208
332221	18.1214	-1.64692	0.308772	-5.33377	9.61939e-08	5.22821e-07	332221	Zscan10	zinc finger and SCAN domain containing 10
233040	28.3098	-1.53479	0.287971	-5.32966	9.83979e-08	5.34297e-07	233040	Fbxo27	F-box protein 27
109361	105.287	0.792645	0.148795	5.32709	9.97998e-08	5.41739e-07	109361	D730005E14Rik	RIKEN cDNA D730005E14 gene
15482	52.5887	-1.12938	0.212296	-5.31984	1.0386e-07	5.62897e-07	15482	Hspa1l	heat shock protein 1-like
23962	137.303	-0.670044	0.126	-5.31781	1.05024e-07	5.68222e-07	23962	Oasl2	2'-5' oligoadenylate synthetase-like 2
12348	24.1381	1.60423	0.301755	5.31633	1.05881e-07	5.72599e-07	12348	Car11	carbonic anhydrase 11
67792	16.2846	1.77061	0.33333	5.31188	1.08498e-07	5.86383e-07	67792	Rgs8	regulator of G-protein signaling 8
104001	32.0688	-2.05756	0.387723	-5.30677	1.11585e-07	6.02692e-07	104001	Rtn1	reticulon 1
243328	70.3891	-0.990955	0.186792	-5.30511	1.12603e-07	6.07808e-07	243328	Slc29a4	solute carrier family 29 (nucleoside transporters), member 4
14191	298.227	0.62069	0.117084	5.30123	1.15027e-07	6.207e-07	14191	Fgr	Gardner-Rasheed feline sarcoma viral (Fgr) oncogene homolog
14368	16.9688	-1.78893	0.337489	-5.30072	1.15348e-07	6.22241e-07	14368	Fzd6	frizzled homolog 6 (Drosophila)
238896	49.7517	-2.07432	0.391629	-5.29666	1.17938e-07	6.35421e-07	238896	Cdc20b	cell division cycle 20B
100503460	51.3708	-1.16055	0.219185	-5.29484	1.19118e-07	6.41379e-07	100503460	Gm19705	predicted gene, 19705
12124	25.5357	-1.55818	0.294945	-5.28295	1.27121e-07	6.82562e-07	12124	Bik	BCL2-interacting killer
18599	11.1607	2.10516	0.39851	5.28258	1.27377e-07	6.83726e-07	18599	Padi1	peptidyl arginine deiminase, type I
69894	69.3852	-1.01933	0.19297	-5.28231	1.27566e-07	6.84468e-07	69894	2010107G23Rik	RIKEN cDNA 2010107G23 gene
73707	6.33564	2.34121	0.443286	5.28149	1.28141e-07	6.87184e-07	73707	Gucy2g	guanylate cyclase 2g
226791	9.455	2.12151	0.401767	5.28044	1.28872e-07	6.90893e-07	226791	Lyplal1	lysophospholipase-like 1
75815	1781.5	-0.73521	0.139406	-5.27389	1.3356e-07	7.14919e-07	75815	4930470H14Rik	RIKEN cDNA 4930470H14 gene
100040608	188.26	-0.636426	0.120695	-5.27299	1.34216e-07	7.1821e-07	100040608	Fancf	Fanconi anemia, complementation group F
102631730	172.135	-0.808339	0.153307	-5.27269	1.34441e-07	7.18971e-07	102631730	4930512M02Rik	RIKEN cDNA 4930512M02 gene
58220	88.0142	0.840163	0.159399	5.27083	1.35808e-07	7.25606e-07	58220	Pard6b	par-6 family cell polarity regulator beta
330267	6.88441	-2.35429	0.447128	-5.26536	1.39912e-07	7.47074e-07	330267	Thsd7a	thrombospondin, type I, domain containing 7A
243659	11.2876	-2.16302	0.410928	-5.26374	1.41157e-07	7.52794e-07	243659	Styk1	serine/threonine/tyrosine kinase 1
320214	22.0803	1.59538	0.303448	5.25749	1.46035e-07	7.77469e-07	320214	Maats1	MYCBP-associated, testis expressed 1
14260	20.5409	-1.69019	0.321685	-5.25419	1.48681e-07	7.90973e-07	14260	Fmn1	formin 1
13599	15.1421	-1.75684	0.334548	-5.25138	1.50968e-07	8.02645e-07	13599	Ecel1	endothelin converting enzyme-like 1
100503085	79.7033	0.886022	0.168739	5.25086	1.51394e-07	8.04666e-07	100503085	Klhl3	kelch-like 3
100040736	155.652	-0.787364	0.149994	-5.2493	1.52675e-07	8.10977e-07	100040736	Foxd2os	forkhead box D2, opposite strand
109270	115.714	-1.11783	0.213218	-5.24267	1.58272e-07	8.39161e-07	109270	Prr5	proline rich 5 (renal)
50935	166.549	0.641029	0.12237	5.23845	1.61928e-07	8.58019e-07	50935	St6galnac6	ST6 (alpha-N-acetyl-neuraminyl-2,3-beta-galactosyl-1,3)-N-acetylgalactosaminide alpha-2,6-sialyltransferase 6
74359	167.262	-0.694204	0.132571	-5.23649	1.63659e-07	8.66925e-07	74359	4931414P19Rik	RIKEN cDNA 4931414P19 gene
29859	12.0398	-2.09807	0.401066	-5.23124	1.68374e-07	8.91087e-07	29859	Sult4a1	sulfotransferase family 4A, member 1
225594	104.767	-0.761499	0.1456	-5.23007	1.69448e-07	8.96495e-07	225594	Gm4841	predicted gene 4841
73747	223.361	0.602598	0.115226	5.22971	1.69777e-07	8.97962e-07	73747	1110034G24Rik	RIKEN cDNA 1110034G24 gene
56174	168.976	0.665269	0.127309	5.22564	1.73551e-07	9.16524e-07	56174	Nagk	N-acetylglucosamine kinase
11426	30931.9	-0.595103	0.11393	-5.22343	1.75637e-07	9.26409e-07	11426	Macf1	microtubule-actin crosslinking factor 1
12877	12.3106	1.87333	0.359226	5.2149	1.83913e-07	9.68589e-07	12877	Cpeb1	cytoplasmic polyadenylation element binding protein 1
102747	49.0102	-1.15202	0.221283	-5.20607	1.92878e-07	1.01334e-06	102747	Lrrc49	leucine rich repeat containing 49
237253	34.3158	-1.40839	0.27059	-5.20489	1.94109e-07	1.01919e-06	237253	Lrp11	low density lipoprotein receptor-related protein 11
234214	3.3168	-2.4002	0.461199	-5.20426	1.9477e-07	1.02235e-06	234214	Sorbs2	sorbin and SH3 domain containing 2
209380	2227.05	-1.04027	0.200084	-5.19918	2.00174e-07	1.04945e-06	209380	Gm4759	GTPase, very large interferon inducible 1 pseudogene
14159	173.79	-0.813766	0.156549	-5.19814	2.01291e-07	1.05466e-06	14159	Fes	feline sarcoma oncogene
80883	8.83468	-2.07206	0.398636	-5.19786	2.01594e-07	1.05593e-06	80883	Ntng1	netrin G1
327799	8.74393	2.18637	0.421603	5.18585	2.15027e-07	1.12358e-06	327799	Usp44	ubiquitin specific peptidase 44
74338	49.468	-2.00174	0.386204	-5.18311	2.18213e-07	1.13919e-06	74338	Slc6a19	solute carrier family 6 (neurotransmitter transporter), member 19
72333	44.7509	1.14872	0.221709	5.18118	2.20487e-07	1.15002e-06	72333	Palld	palladin, cytoskeletal associated protein
235300	21.8701	-1.54021	0.297487	-5.1774	2.24994e-07	1.17247e-06	235300	Tmem136	transmembrane protein 136
433904	127.909	-0.728357	0.140758	-5.17452	2.28497e-07	1.18966e-06	433904	Ociad2	OCIA domain containing 2
633947	46.4585	-1.11961	0.216962	-5.16041	2.46414e-07	1.27986e-06	633947	Gm6225	predicted gene 6225
100217456	12.7498	2.05799	0.398824	5.16013	2.46775e-07	1.28135e-06	100217456	Snord53	small nucleolar RNA, C/D box 53
17175	9.23613	2.2046	0.427959	5.15142	2.58524e-07	1.33874e-06	17175	Masp2	mannan-binding lectin serine peptidase 2
114644	5.21418	-2.34225	0.4548	-5.15007	2.60391e-07	1.34801e-06	114644	Slc13a3	solute carrier family 13 (sodium-dependent dicarboxylate transporter), member 3
142980	150.235	-1.54567	0.30021	-5.14864	2.62381e-07	1.3575e-06	142980	Tlr3	toll-like receptor 3
70086	124.493	0.73655	0.14307	5.14818	2.63025e-07	1.36043e-06	70086	Cysltr2	cysteinyl leukotriene receptor 2
102857	77.4695	-0.902087	0.175314	-5.14554	2.66754e-07	1.37795e-06	102857	Slc6a8	solute carrier family 6 (neurotransmitter transporter, creatine), member 8
22271	10.5149	-2.13634	0.415187	-5.1455	2.66811e-07	1.37795e-06	22271	Upp1	uridine phosphorylase 1
244694	41.0325	-1.27126	0.247306	-5.14041	2.74134e-07	1.41493e-06	244694	Kdm4d	lysine (K)-specific demethylase 4D
56013	118.294	-1.807	0.352016	-5.13329	2.84725e-07	1.46766e-06	56013	Srcin1	SRC kinase signaling inhibitor 1
12671	12.7396	1.86481	0.364264	5.11939	3.06526e-07	1.57415e-06	12671	Chrm3	cholinergic receptor, muscarinic 3, cardiac
100042926	41.4596	-1.09933	0.214851	-5.11672	3.10896e-07	1.59565e-06	100042926	Gm13546	predicted gene 13546
245350	85.5707	0.903319	0.176621	5.11444	3.14678e-07	1.6141e-06	245350	AA414768	expressed sequence AA414768
13113	5.0343	-2.32616	0.455732	-5.10423	3.32141e-07	1.70015e-06	13113	Cyp3a13	cytochrome P450, family 3, subfamily a, polypeptide 13
73827	79.5264	0.874419	0.171351	5.10309	3.34145e-07	1.70889e-06	73827	Tmem198b	transmembrane protein 198b
12862	24.1438	-1.83361	0.359378	-5.10218	3.35757e-07	1.71663e-06	12862	Cox6a2	cytochrome c oxidase subunit VIa polypeptide 2
15507	8.63123	-2.16975	0.425473	-5.09962	3.40338e-07	1.738e-06	15507	Hspb1	heat shock protein 1
12836	69.8479	-1.02231	0.20049	-5.09907	3.41334e-07	1.74206e-06	12836	Col7a1	collagen, type VII, alpha 1
67723	150.491	0.648128	0.127239	5.0938	3.50949e-07	1.78744e-06	67723	Cep83os	centrosomal protein 83, opposite strand
13829	58.1693	-1.04302	0.204781	-5.09334	3.51809e-07	1.79077e-06	13829	Dmtn	dematin actin binding protein
20822	177.159	-0.66324	0.130329	-5.08898	3.59995e-07	1.83137e-06	20822	Trove2	TROVE domain family, member 2
110751	4.16571	-2.34538	0.461083	-5.08668	3.64394e-07	1.85157e-06	110751	Adam33	a disintegrin and metallopeptidase domain 33
21667	28.3471	1.51059	0.297082	5.08476	3.68085e-07	1.86978e-06	21667	Tdgf1	teratocarcinoma-derived growth factor 1
103768	125.045	0.760718	0.150074	5.06894	4.00038e-07	2.02674e-06	103768	Tubg2	tubulin, gamma 2
81497	27.6407	-1.43313	0.282939	-5.06517	4.0804e-07	2.06547e-06	81497	Btnl5-ps	butyrophilin-like 5, pseudogene
100044509	65.7876	0.945827	0.186734	5.06509	4.08201e-07	2.06568e-06	100044509	Tgfbr3l	transforming growth factor, beta receptor III-like
109637	35.4167	-1.44733	0.285937	-5.06173	4.15474e-07	2.10065e-06	109637	Upk1a	uroplakin 1A
242726	4.15422	2.32429	0.459459	5.05875	4.22006e-07	2.13305e-06	242726	Padi6	peptidyl arginine deiminase, type VI
[truncated: 1,165 more rows]

## Sheet: CD8
	baseMean	log2FoldChange	lfcSE	stat	pvalue	padj	ENTREZID	SYMBOL	GENENAME
12774	3860.43	-1.6571	0.0413044	-40.1193	0	0	12774	Ccr5	chemokine (C-C motif) receptor 5
12775	5991.64	3.13519	0.0538228	58.2503	0	0	12775	Ccr7	chemokine (C-C motif) receptor 7
14727	2638.37	-2.77296	0.0525935	-52.7244	0	0	14727	Lilr4b	leukocyte immunoglobulin-like receptor, subfamily B, member 4B
14728	1834.65	-2.4219	0.0588829	-41.1307	0	0	14728	Lilrb4a	leukocyte immunoglobulin-like receptor, subfamily B, member 4A
16641	3262.2	-2.01547	0.0523915	-38.4694	0	0	16641	Klrc1	killer cell lectin-like receptor subfamily C, member 1
18197	2980.08	3.52068	0.0718879	48.9746	0	0	18197	Nsg2	neuron specific gene family member 2
20343	4024.21	2.48415	0.0469923	52.8628	0	0	20343	Sell	selectin, lymphocyte
213742	13841.5	8.8272	0.177975	49.5981	0	0	213742	Xist	inactive X specific transcripts
21414	14648.8	1.80158	0.0386736	46.5843	0	0	21414	Tcf7	transcription factor 7, T cell specific
229687	748.316	-3.37403	0.0847776	-39.7985	0	0	229687	Chil5	chitinase-like 5
27007	3294.16	-1.97267	0.0502357	-39.2683	0	0	27007	Klrk1	killer cell lectin-like receptor subfamily K, member 1
57738	1871.15	-2.34217	0.0594947	-39.3676	0	0	57738	Slc15a2	solute carrier family 15 (H+/peptide transporter), member 2
320790	10538.9	-1.32224	0.0352959	-37.4615	3.89881e-307	4.87592e-304	320790	Chd7	chromodomain helicase DNA binding protein 7
12772	5188.73	-1.79591	0.0483972	-37.1078	2.10349e-301	2.44275e-298	12772	Ccr2	chemokine (C-C motif) receptor 2
105670	1875.66	-2.0294	0.0549711	-36.9176	2.41374e-298	2.61617e-295	105670	Rcbtb2	regulator of chromosome condensation (RCC1) and BTB (POZ) domain containing protein 2
193217	779.411	5.7311	0.155702	36.8083	1.36236e-296	1.38433e-293	193217	BC018473	cDNA sequence BC018473
20723	3501.62	-1.71433	0.0472753	-36.2628	6.25607e-288	5.98301e-285	20723	Serpinb9	serine (or cysteine) peptidase inhibitor, clade B, member 9
20440	2771.63	2.18826	0.0604277	36.2129	3.80791e-287	3.43939e-284	20440	St6gal1	beta galactoside alpha 2,6 sialyltransferase 1
76566	1029.5	3.32848	0.0930209	35.782	2.10151e-280	1.79823e-277	76566	Fam101b	family with sequence similarity 101, member B
13849	1694.69	3.40991	0.0964418	35.3572	7.78207e-274	6.32604e-271	13849	Ephx1	epoxide hydrolase 1, microsomal
109711	3489.77	1.52981	0.0442707	34.5557	1.17007e-261	9.05861e-259	109711	Actn1	actinin, alpha 1
20893	15059.8	-1.28439	0.0373289	-34.4074	1.95486e-259	1.44464e-256	20893	Bhlhe40	basic helix-loop-helix family, member e40
64931	2881.8	4.21475	0.125387	33.6139	1.05085e-247	7.42811e-245	64931	Izumo1r	IZUMO1 receptor, JUNO
13034	1079.62	2.08597	0.0622814	33.4927	6.15342e-246	4.16843e-243	13034	Ctse	cathepsin E
15979	7383.3	-1.16224	0.0347063	-33.4879	7.23819e-246	4.70714e-243	15979	Ifngr1	interferon gamma receptor 1
16407	833.639	2.29088	0.0698452	32.7994	6.00452e-236	3.75467e-233	16407	Itgae	integrin alpha E, epithelial-associated
16409	2145.26	-1.59102	0.0488481	-32.5706	1.06869e-232	6.43513e-230	16409	Itgam	integrin alpha M
17937	1258.63	2.38711	0.0734563	32.497	1.17548e-231	6.82534e-229	17937	Nab2	Ngfi-A binding protein 2
50778	6444.66	-1.53536	0.0473348	-32.4361	8.50633e-231	4.76882e-228	50778	Rgs1	regulator of G-protein signaling 1
22234	7411.74	-1.27621	0.0396702	-32.1706	4.55612e-227	2.46911e-224	22234	Ugcg	UDP-glucose ceramide glucosyltransferase
19159	801.953	3.30612	0.103012	32.0944	5.28023e-226	2.76923e-223	19159	Cyth3	cytohesin 3
14245	3212.15	-1.41241	0.045599	-30.9746	1.18455e-210	6.01824e-208	14245	Lpin1	lipin 1
20449	934.642	2.88187	0.0957234	30.1062	4.01547e-199	1.97829e-196	20449	St8sia1	ST8 alpha-N-acetyl-neuraminide alpha-2,8-sialyltransferase 1
72148	556.146	2.90942	0.0968037	30.0548	1.88723e-198	9.02431e-196	72148	Tdrp	testis development related protein
328833	635.079	2.66195	0.0886886	30.0146	6.32706e-198	2.93901e-195	328833	Treml2	triggering receptor expressed on myeloid cells-like 2
14103	1180.79	-1.76185	0.0593806	-29.6704	1.84803e-193	8.34589e-191	14103	Fasl	Fas ligand (TNF superfamily, member 6)
14468	542.571	4.73861	0.159901	29.6347	5.3471e-193	2.34954e-190	14468	Gbp2b	guanylate binding protein 2b
16194	1971.54	1.89488	0.0651392	29.0898	4.83856e-186	2.07014e-183	16194	Il6ra	interleukin 6 receptor, alpha
102442	3349.12	-1.43375	0.0495374	-28.9428	3.45694e-184	1.4411e-181	102442	Dennd4a	DENN/MADD domain containing 4A
228026	1743.27	1.69762	0.0589946	28.7759	4.29419e-182	1.74537e-179	228026	Pdk1	pyruvate dehydrogenase kinase, isoenzyme 1
76747	325.191	3.76955	0.131729	28.6159	4.25527e-180	1.68737e-177	76747	Dapl1	death associated protein-like 1
14945	3735.18	-1.32654	0.0464352	-28.5674	1.70609e-179	6.60421e-177	14945	Gzmk	granzyme K
71640	1129.65	-2.18227	0.0767729	-28.425	9.93214e-178	3.75527e-175	71640	Zfp949	zinc finger protein 949
18671	1511.76	-1.55017	0.0549158	-28.2281	2.64313e-175	9.76637e-173	18671	Abcb1a	ATP-binding cassette, sub-family B (MDR/TAP), member 1A
83671	1886.25	-1.38688	0.0497417	-27.8816	4.46369e-171	1.61268e-168	83671	Sytl2	synaptotagmin-like 2
26900	2416.04	-1.93127	0.0694057	-27.8259	2.1114e-170	7.4624e-168	26900	Ddx3y	DEAD (Asp-Glu-Ala-Asp) box polypeptide 3, Y-linked
68728	1493.09	-1.50808	0.0545828	-27.6291	4.97065e-168	1.71942e-165	68728	Trp53inp2	transformation related protein 53 inducible nuclear protein 2
14939	10395.1	-1.25146	0.0453448	-27.5988	1.15007e-167	3.89537e-165	14939	Gzmb	granzyme B
235633	3218.46	1.43387	0.0522613	27.4366	1.00288e-165	3.32753e-163	235633	Als2cl	ALS2 C-terminal like
380711	3410.31	-1.15085	0.0419779	-27.4157	1.78488e-165	5.80371e-163	380711	Rap1gap2	RAP1 GTPase activating protein 2
14938	6845.53	-1.29024	0.0473287	-27.2612	1.22358e-163	3.90059e-161	14938	Gzma	granzyme A
71720	2379.85	-1.24932	0.0463048	-26.9803	2.517e-160	7.8695e-158	71720	Osbpl3	oxysterol binding protein-like 3
16206	1072.54	2.57287	0.0963385	26.7066	3.94737e-157	1.21088e-154	16206	Lrig1	leucine-rich repeats and immunoglobulin-like domains 1
13449	5269.77	-1.3689	0.0512661	-26.7018	4.48289e-157	1.34968e-154	13449	Dok2	docking protein 2
20708	3017.33	-1.21655	0.0455664	-26.6983	4.92253e-157	1.4551e-154	20708	Serpinb6b	serine (or cysteine) peptidase inhibitor, clade B, member 6b
56193	6573.35	-1.19613	0.0448367	-26.6775	8.58502e-157	2.49241e-154	56193	Plek	pleckstrin
100302730	2035.65	1.63745	0.0616898	26.5433	3.07263e-155	8.76399e-153	100302730	5830417I10Rik	gon-4-like pseudogene
16010	403.636	5.21706	0.198824	26.2396	9.38442e-152	2.63055e-149	16010	Igfbp4	insulin-like growth factor binding protein 4
12393	3377.87	-1.17566	0.045253	-25.9796	8.41568e-149	2.31902e-146	12393	Runx2	runt related transcription factor 2
545192	3605.3	-1.59423	0.0617907	-25.8005	8.7485e-147	2.37055e-144	545192	Baiap3	BAI1-associated protein 3
18708	4230.93	-1.07224	0.0417725	-25.6685	2.62816e-145	7.00469e-143	18708	Pik3r1	phosphatidylinositol 3-kinase, regulatory subunit, polypeptide 1 (p85 alpha)
74901	6178.61	1.01784	0.0399432	25.4822	3.10388e-143	8.13917e-141	74901	Kbtbd11	kelch repeat and BTB (POZ) domain containing 11
18439	1818.96	2.39724	0.0941727	25.4557	6.09763e-143	1.57358e-140	18439	P2rx7	purinergic receptor P2X, ligand-gated ion channel, 7
67865	1498.23	1.83382	0.0721816	25.4056	2.18613e-142	5.55345e-140	67865	Rgs10	regulator of G-protein signalling 10
71690	683.459	-1.80761	0.0714693	-25.2921	3.9019e-141	9.75956e-139	71690	Esm1	endothelial cell-specific molecule 1
382045	937.375	1.51456	0.0600696	25.2134	2.85369e-140	7.02959e-138	382045	Adgrg5	adhesion G protein-coupled receptor G5
16411	5267.16	-1.03449	0.041353	-25.0162	4.07821e-138	9.89604e-136	16411	Itgax	integrin alpha X
15945	970.482	2.25107	0.0900303	25.0035	5.60296e-138	1.3396e-135	15945	Cxcl10	chemokine (C-X-C motif) ligand 10
23969	1064.32	1.86603	0.0747004	24.9802	1.00458e-137	2.36702e-135	23969	Pacsin1	protein kinase C and casein kinase substrate in neurons 1
21858	832.748	2.82228	0.113202	24.9314	3.40245e-137	7.90243e-135	21858	Timp2	tissue inhibitor of metalloproteinase 2
17470	1101.4	2.72167	0.10967	24.8169	5.89556e-136	1.35e-133	17470	Cd200	CD200 antigen
20230	4138.46	0.998025	0.0403006	24.7645	2.16363e-135	4.8856e-133	20230	Satb1	special AT-rich sequence binding protein 1
234515	6139.4	1.27833	0.0525353	24.3327	8.83365e-131	1.96736e-128	234515	Inpp4b	inositol polyphosphate-4-phosphatase, type II
16162	763.281	-1.94772	0.0801114	-24.3126	1.4424e-130	3.16899e-128	16162	Il12rb2	interleukin 12 receptor, beta 2
56489	5164.96	1.04337	0.0431708	24.1684	4.78828e-129	1.03797e-126	56489	Ikbke	inhibitor of kappaB kinase epsilon
240354	7183.82	-1.03789	0.0429452	-24.1677	4.86125e-129	1.03992e-126	240354	Malt1	MALT1 paracaspase
171285	1346.3	-1.30164	0.0538861	-24.1554	6.55891e-129	1.38487e-126	171285	Havcr2	hepatitis A virus cellular receptor 2
109700	653.994	-1.6862	0.0698247	-24.149	7.65068e-129	1.59468e-126	109700	Itga1	integrin alpha 1
21814	453.636	3.27304	0.135795	24.1028	2.33592e-128	4.80726e-126	21814	Tgfbr3	transforming growth factor, beta receptor III
16490	272.948	2.83826	0.118493	23.9529	8.62145e-127	1.7521e-124	16490	Kcna2	potassium voltage-gated channel, shaker-related subfamily, member 2
18613	2166.79	1.31803	0.0550401	23.9467	1.00034e-126	2.00783e-124	18613	Pecam1	platelet/endothelial cell adhesion molecule 1
24017	1302.71	-1.41104	0.0589594	-23.9325	1.40752e-126	2.79066e-124	24017	Rnf13	ring finger protein 13
80901	2902.19	-1.15368	0.0482228	-23.9239	1.72881e-126	3.38638e-124	80901	Cxcr6	chemokine (C-X-C motif) receptor 6
11512	403.103	2.57067	0.107566	23.8985	3.17496e-126	6.14506e-124	11512	Adcy6	adenylate cyclase 6
100503584	331.031	3.52903	0.148563	23.7545	9.88114e-125	1.88997e-122	100503584	Zfp534	zinc finger protein 534
237360	508.982	-1.80202	0.0760111	-23.7073	3.02883e-124	5.72589e-122	237360	Adamts14	a disintegrin-like and metallopeptidase (reprolysin type) with thrombospondin type 1 motif, 14
14086	209.028	2.95712	0.125326	23.5954	4.29501e-123	8.02625e-121	14086	Fscn1	fascin homolog 1, actin bundling protein (Strongylocentrotus purpuratus)
211401	535.075	2.50812	0.106509	23.5484	1.30429e-122	2.40968e-120	211401	Mtss1	metastasis suppressor 1
109689	959.75	1.8814	0.0799034	23.546	1.38034e-122	2.52153e-120	109689	Arrb1	arrestin, beta 1
16764	2181.12	1.57878	0.0671716	23.5037	3.73703e-122	6.75074e-120	16764	Aff3	AF4/FMR2 family, member 3
16842	4147.49	1.02811	0.0440528	23.3381	1.82009e-120	3.25175e-118	16842	Lef1	lymphoid enhancer binding factor 1
268958	252.441	-4.17031	0.178924	-23.3077	3.70161e-120	6.54138e-118	268958	Capn11	calpain 11
68616	274.464	4.20118	0.180347	23.295	4.98536e-120	8.71527e-118	68616	Gdpd3	glycerophosphodiester phosphodiesterase domain containing 3
107022	9464.9	-0.82871	0.0356814	-23.2252	2.53122e-119	4.37793e-117	107022	Gramd3	GRAM domain containing 3
17863	1742.54	1.29786	0.055906	23.2151	3.20632e-119	5.48719e-117	17863	Myb	myeloblastosis oncogene
170625	2092.92	-1.08239	0.0468425	-23.107	3.93913e-118	6.67108e-116	170625	Snx18	sorting nexin 18
20303	1592.14	-1.3033	0.0565955	-23.0284	2.42242e-117	4.06018e-115	20303	Ccl4	chemokine (C-C motif) ligand 4
14457	934.28	-1.40223	0.0609913	-22.9906	5.78915e-117	9.60409e-115	14457	Gas7	growth arrest specific 7
16182	4816.57	-1.05062	0.0457317	-22.9736	8.56453e-117	1.40649e-114	16182	Il18r1	interleukin 18 receptor 1
15903	449.989	2.99071	0.131039	22.8231	2.70228e-115	4.39337e-113	15903	Id3	inhibitor of DNA binding 3
16174	5157.02	-1.00977	0.0443291	-22.7789	7.42852e-115	1.19577e-112	16174	Il18rap	interleukin 18 receptor accessory protein
14062	2515.12	-0.95682	0.0422932	-22.6235	2.54576e-113	4.05775e-111	14062	F2r	coagulation factor II (thrombin) receptor
19883	3360.01	-1.37142	0.0608599	-22.534	1.92896e-112	3.04477e-110	19883	Rora	RAR-related orphan receptor alpha
17119	2810.72	-0.915739	0.0407597	-22.4668	8.77506e-112	1.37178e-109	17119	Mxd1	MAX dimerization protein 1
545030	1532.94	1.11352	0.0496072	22.4467	1.37783e-111	2.13341e-109	545030	Wdfy4	WD repeat and FYVE domain containing 4
20592	825.322	-1.56425	0.0697806	-22.4168	2.70186e-111	4.14404e-109	20592	Kdm5d	lysine (K)-specific demethylase 5D
18432	3511.74	0.961614	0.0429208	22.4044	3.5679e-111	5.4212e-109	18432	Mybbp1a	MYB binding protein (P160) 1a
22129	1913.74	1.36759	0.0610436	22.4035	3.64059e-111	5.48044e-109	22129	Ttc3	tetratricopeptide repeat domain 3
279028	2274.92	-1.27238	0.0569045	-22.36	9.6544e-111	1.44001e-108	279028	Adamts13	a disintegrin-like and metallopeptidase (reprolysin type) with thrombospondin type 1 motif, 13
18646	2645.55	-1.0905	0.0487842	-22.3535	1.11598e-110	1.64942e-108	18646	Prf1	perforin 1 (pore forming protein)
20446	185.421	5.59985	0.250991	22.311	2.89121e-110	4.23471e-108	20446	St6galnac2	ST6 (alpha-N-acetyl-neuraminyl-2,3-beta-galactosyl-1,3)-N-acetylgalactosaminide alpha-2,6-sialyltransferase 2
108960	1380.45	-1.23911	0.0555956	-22.288	4.83273e-110	7.01523e-108	108960	Irak2	interleukin-1 receptor-associated kinase 2
52468	3260.54	1.21996	0.0549741	22.1916	4.14191e-109	5.95922e-107	52468	Ctdsp2	CTD (carboxy-terminal domain, RNA polymerase II, polypeptide A) small phosphatase 2
16600	2929.35	1.16934	0.0527387	22.1724	6.34609e-109	9.05041e-107	16600	Klf4	Kruppel-like factor 4 (gut)
20363	2093.44	1.23353	0.05591	22.0628	7.20474e-108	1.01856e-105	20363	Sepp1	selenoprotein P, plasma, 1
74155	1366.42	-1.20141	0.0547111	-21.9592	7.06568e-107	9.90291e-105	74155	Errfi1	ERBB receptor feedback inhibitor 1
16178	352.059	-3.50221	0.159728	-21.9261	1.46402e-106	2.03436e-104	16178	Il1r2	interleukin 1 receptor, type II
21961	419.878	2.49899	0.114302	21.863	5.84641e-106	8.05517e-104	21961	Tns1	tensin 1
19280	1572.63	1.4635	0.0671669	21.789	2.95189e-105	4.03293e-103	19280	Ptprs	protein tyrosine phosphatase, receptor type, S
52855	598.091	-1.63084	0.0748716	-21.7818	3.45156e-105	4.6763e-103	52855	Lair1	leukocyte-associated Ig-like receptor 1
16642	332.447	-2.02602	0.0933124	-21.7122	1.5732e-104	2.11381e-102	16642	Klrc2	killer cell lectin-like receptor subfamily C, member 2
12444	5325.97	0.821783	0.0382475	21.486	2.10701e-102	2.80785e-100	12444	Ccnd2	cyclin D2
224273	662.254	-1.57678	0.0735815	-21.429	7.1649e-102	9.47049e-100	224273	Crybg3	beta-gamma crystallin domain containing 3
17869	1868.51	1.22793	0.057374	21.4023	1.27209e-101	1.66787e-99	17869	Myc	myelocytomatosis oncogene
22354	893.31	1.46894	0.0686744	21.3899	1.65867e-101	2.15734e-99	22354	Vipr1	vasoactive intestinal peptide receptor 1
77578	492.511	2.23886	0.104797	21.3637	2.90642e-101	3.75021e-99	77578	Bcl9	B cell CLL/lymphoma 9
26908	980.217	-1.56607	0.0733152	-21.3607	3.09877e-101	3.96691e-99	26908	Eif2s3y	eukaryotic translation initiation factor 2, subunit 3, structural gene Y-linked
12527	982.284	1.64357	0.0771631	21.3	1.13515e-100	1.44182e-98	12527	Cd9	CD9 antigen
381232	1363.13	-1.18558	0.0560447	-21.1543	2.52155e-99	3.17793e-97	381232	Mirt1	myocardial infarction associated transcript 1
15505	5757	-0.815259	0.0386537	-21.0913	9.55089e-99	1.19445e-96	15505	Hsph1	heat shock 105kDa/110kDa protein 1
243655	281.767	-2.09452	0.099394	-21.0729	1.40911e-98	1.7488e-96	243655	Klre1	killer cell lectin-like receptor family E member 1
13421	1029.46	1.23271	0.0585143	21.0668	1.60255e-98	1.9738e-96	13421	Dnase1l3	deoxyribonuclease 1-like 3
12487	14572.7	-0.858617	0.0408547	-21.0164	4.64561e-98	5.67882e-96	12487	Cd28	CD28 antigen
50931	4932.56	0.98001	0.0466512	21.0072	5.63914e-98	6.84188e-96	50931	Il27ra	interleukin 27 receptor, alpha
327959	1434.67	1.10279	0.0525214	20.9969	6.99336e-98	8.42208e-96	327959	Xaf1	XIAP associated factor 1
232187	617.997	1.90097	0.0905785	20.987	8.62355e-98	1.03089e-95	232187	Smyd5	SET and MYND domain containing 5
16210	1910.51	-1.14969	0.0547982	-20.9805	9.88937e-98	1.17359e-95	16210	Impact	impact, RWD domain protein
433022	2028.4	-1.10086	0.0526239	-20.9194	3.56647e-97	4.20172e-95	433022	Plcxd2	phosphatidylinositol-specific phospholipase C, X domain containing 2
100043314	2429.51	-1.08095	0.051989	-20.7918	5.13483e-96	6.0059e-94	100043314	Tigit	T cell immunoreceptor with Ig and ITIM domains
83490	1152.75	-1.13562	0.0547548	-20.74	1.50816e-95	1.75141e-93	83490	Pik3ap1	phosphoinositide-3-kinase adaptor protein 1
94214	629.674	2.27576	0.109908	20.7061	3.05496e-95	3.52252e-93	94214	Spock2	sparc/osteonectin, cwcv and kazal-like domains proteoglycan 2
66871	1816.47	-1.19227	0.0576159	-20.6934	3.97266e-95	4.54841e-93	66871	Cpne8	copine VIII
16561	2512.14	1.21482	0.0588967	20.6262	1.59657e-94	1.81518e-92	16561	Kif1b	kinesin family member 1B
14190	1184.98	-1.28337	0.0627079	-20.4659	4.33906e-93	4.89892e-91	14190	Fgl2	fibrinogen-like protein 2
12695	676.421	1.77989	0.087257	20.3982	1.73376e-92	1.94396e-90	12695	Inadl	InaD-like (Drosophila)
12145	2635.66	1.74528	0.0856096	20.3864	2.2062e-92	2.45674e-90	12145	Cxcr5	chemokine (C-X-C motif) receptor 5
108956	210.149	2.33007	0.114331	20.3801	2.51222e-92	2.77848e-90	108956	Apol7c	apolipoprotein L 7c
16001	1176.95	2.35323	0.115761	20.3284	7.21179e-92	7.92225e-90	16001	Igf1r	insulin-like growth factor I receptor
72121	4254.08	0.970674	0.047765	20.3219	8.23436e-92	8.98485e-90	72121	Dennd2d	DENN/MADD domain containing 2D
66970	291.29	2.48696	0.122789	20.2539	3.28431e-91	3.55975e-89	66970	Ssbp2	single-stranded DNA binding protein 2
67111	1178.1	1.16153	0.0573765	20.2441	4.00642e-91	4.31367e-89	67111	Naaa	N-acylethanolamine acid amidase
72401	254.531	3.51032	0.173514	20.2308	5.24207e-91	5.60695e-89	72401	Slc43a1	solute carrier family 43, member 1
14132	919.033	-1.35987	0.0673064	-20.2042	8.99663e-91	9.55995e-89	14132	Fcgrt	Fc receptor, IgG, alpha chain transporter
63953	3985.6	0.883618	0.0438032	20.1724	1.71002e-90	1.80529e-88	63953	Dusp10	dual specificity phosphatase 10
21926	993.569	1.45637	0.072216	20.1669	1.91202e-90	2.00553e-88	21926	Tnf	tumor necrosis factor
66857	1112.91	1.10309	0.0548166	20.1233	4.61566e-90	4.81035e-88	66857	Plbd1	phospholipase B domain containing 1
16963	466.709	1.66361	0.0828932	20.0693	1.36811e-89	1.41673e-87	16963	Xcl1	chemokine (C motif) ligand 1
16728	892.663	-1.31279	0.0655869	-20.016	3.99736e-89	4.11323e-87	16728	L1cam	L1 cell adhesion molecule
24136	1252.45	-1.2734	0.0640442	-19.8831	5.69707e-88	5.82534e-86	24136	Zeb2	zinc finger E-box binding homeobox 2
52830	2906.42	-0.994188	0.050275	-19.775	4.88962e-87	4.96846e-85	52830	Pnrc2	proline-rich nuclear receptor coactivator 2
12142	1005.9	-1.20971	0.0612377	-19.7544	7.35505e-87	7.42723e-85	12142	Prdm1	PR domain containing 1, with ZNF domain
19679	3333.22	1.35981	0.068914	19.7319	1.14675e-86	1.15086e-84	19679	Pitpnm2	phosphatidylinositol transfer protein, membrane-associated 2
14598	885.527	-1.32413	0.0671113	-19.7303	1.1848e-86	1.18175e-84	14598	Ggt1	gamma-glutamyltransferase 1
235323	747.927	1.38698	0.0703448	19.7168	1.54648e-86	1.53309e-84	235323	Usp28	ubiquitin specific peptidase 28
100039796	1957.96	1.02348	0.0519271	19.71	1.77118e-86	1.74521e-84	100039796	Tgtp2	T cell specific GTPase 2
215114	3242.58	-0.967093	0.0491199	-19.6884	2.7105e-86	2.65466e-84	215114	Hip1	huntingtin interacting protein 1
432486	4118.87	-0.954165	0.0485371	-19.6585	4.89044e-86	4.761e-84	432486	Gnptab	N-acetylglucosamine-1-phosphate transferase, alpha and beta subunits
77590	285.425	2.52892	0.128986	19.6061	1.37137e-85	1.32713e-83	77590	Chst15	carbohydrate (N-acetylgalactosamine 4-sulfate 6-O) sulfotransferase 15
74007	1208.41	1.16711	0.0595758	19.5904	1.8669e-85	1.79598e-83	74007	Btbd11	BTB (POZ) domain containing 11
319876	1277.8	-1.15612	0.0590516	-19.5781	2.37524e-85	2.27156e-83	319876	Cobll1	Cobl-like 1
544963	3923.18	-0.941855	0.0481498	-19.5609	3.32855e-85	3.16466e-83	544963	Iqgap2	IQ motif containing GTPase activating protein 2
14218	379.176	1.94019	0.0992132	19.5558	3.68414e-85	3.48237e-83	14218	Sh3pxd2a	SH3 and PX domains 2A
16190	3811.41	0.910663	0.0466647	19.515	8.18701e-85	7.6939e-83	16190	Il4ra	interleukin 4 receptor, alpha
30925	5576.29	0.892099	0.0457301	19.5079	9.40728e-85	8.78986e-83	30925	Slamf6	SLAM family member 6
19063	2635.1	0.838662	0.0430393	19.486	1.44363e-84	1.34117e-82	19063	Ppt1	palmitoyl-protein thioesterase 1
15007	1168.96	-1.07518	0.0554638	-19.3853	1.02636e-83	9.48098e-82	15007	H2-Q10	histocompatibility 2, Q region locus 10
54167	8733.84	-0.78582	0.0407245	-19.296	5.80066e-83	5.32808e-81	54167	Icos	inducible T cell co-stimulator
20302	1014.46	-1.21337	0.0631543	-19.2127	2.89636e-82	2.64545e-80	20302	Ccl3	chemokine (C-C motif) ligand 3
28240	296.005	1.80629	0.094035	19.2087	3.1322e-82	2.84487e-80	28240	Trpm2	transient receptor potential cation channel, subfamily M, member 2
21949	1966.02	1.88185	0.0980887	19.1852	4.91935e-82	4.44326e-80	21949	Tnfsf8	tumor necrosis factor (ligand) superfamily, member 8
14281	9718.42	0.805467	0.0420657	19.1478	1.00885e-81	9.06183e-80	14281	Fos	FBJ osteosarcoma oncogene
104027	755.506	3.10718	0.162557	19.1144	1.91721e-81	1.71264e-79	104027	Synpo	synaptopodin
15980	380.665	1.94911	0.102178	19.0756	4.0304e-81	3.58067e-79	15980	Ifngr2	interferon gamma receptor 2
17067	1904.31	-0.937319	0.0493314	-19.0004	1.69126e-80	1.49438e-78	17067	Ly6c1	lymphocyte antigen 6 complex, locus C1
17476	1906.42	0.888395	0.0467743	18.9932	1.93948e-80	1.70444e-78	17476	Mpeg1	macrophage expressed gene 1
66214	798.745	1.57748	0.0833472	18.9266	6.88896e-80	6.02154e-78	66214	Rgcc	regulator of cell cycle
20713	513.856	-1.57014	0.0830265	-18.9113	9.19769e-80	7.99658e-78	20713	Serpini1	serine (or cysteine) peptidase inhibitor, clade I, member 1
66454	344.12	-1.9356	0.102463	-18.8907	1.3595e-79	1.17567e-77	66454	Nmnat1	nicotinamide nucleotide adenylyltransferase 1
381693	626.384	-1.30202	0.0692337	-18.8062	6.72339e-79	5.78353e-77	381693	Wdr95	WD40 repeat domain 95
13666	1372.84	-0.982459	0.0523009	-18.7848	1.00656e-78	8.61295e-77	13666	Eif2ak3	eukaryotic translation initiation factor 2 alpha kinase 3
12478	161.854	-2.49709	0.132959	-18.7809	1.08179e-78	9.20821e-77	12478	Cd19	CD19 antigen
244049	1537.95	-1.10016	0.0586296	-18.7646	1.47223e-78	1.24664e-76	244049	Mctp2	multiple C2 domains, transmembrane 2
68813	2782.25	-0.90628	0.0486359	-18.634	1.70326e-77	1.4348e-75	68813	Dock5	dedicator of cytokinesis 5
18227	3189.05	-0.849646	0.0456025	-18.6316	1.78213e-77	1.4935e-75	18227	Nr4a2	nuclear receptor subfamily 4, group A, member 2
13805	95.5882	4.24222	0.227794	18.6231	2.08864e-77	1.74139e-75	13805	Eng	endoglin
19411	742.42	1.55218	0.0834768	18.5942	3.58046e-77	2.96996e-75	19411	Rarg	retinoic acid receptor, gamma
74645	925.911	1.37981	0.0742636	18.5799	4.67395e-77	3.85732e-75	74645	Fam46c	family with sequence similarity 46, member C
246707	116.273	-3.16586	0.170592	-18.5581	7.01734e-77	5.76201e-75	246707	Emilin2	elastin microfibril interfacer 2
76901	3291.24	0.945135	0.0510226	18.5238	1.32652e-76	1.08375e-74	76901	Jade2	jade family PHD finger 2
21822	1672.14	1.06202	0.0573404	18.5213	1.38917e-76	1.12926e-74	21822	Tgtp1	T cell specific GTPase 1
12265	578.82	1.28006	0.0692266	18.4909	2.44258e-76	1.97569e-74	12265	Ciita	class II transactivator
18985	947.071	1.468	0.0794572	18.4753	3.26452e-76	2.62745e-74	18985	Pou2af1	POU domain, class 2, associating factor 1
21938	5052.81	-0.838881	0.0454677	-18.4501	5.20818e-76	4.17116e-74	21938	Tnfrsf1b	tumor necrosis factor receptor superfamily, member 1b
212281	960.181	-1.37578	0.0745985	-18.4425	5.99057e-76	4.77425e-74	212281	Zfp729a	zinc finger protein 729a
67776	669.806	1.61325	0.0875637	18.4237	8.47985e-76	6.72514e-74	67776	Vwa5a	von Willebrand factor A domain containing 5A
20975	831.077	1.91301	0.103959	18.4016	1.2748e-75	1.0061e-73	20975	Synj2	synaptojanin 2
13654	356.859	3.57965	0.1951	18.3478	3.43706e-75	2.6995e-73	13654	Egr2	early growth response 2
68259	1406.35	1.24083	0.0677839	18.3057	7.44868e-75	5.82214e-73	68259	Ift80	intraflagellar transport 80
622675	674.286	1.49144	0.0819332	18.2031	4.87738e-74	3.79409e-72	622675	Zfp827	zinc finger protein 827
20776	150.687	3.45841	0.190079	18.1946	5.69882e-74	4.41197e-72	20776	Tmie	transmembrane inner ear
14674	6900.92	-0.681726	0.0374975	-18.1806	7.35846e-74	5.66985e-72	14674	Gna13	guanine nucleotide binding protein, alpha 13
18030	1008.96	-1.1748	0.0646696	-18.1662	9.56373e-74	7.3343e-72	18030	Nfil3	nuclear factor, interleukin 3, regulated
74148	1458.96	1.09697	0.0604506	18.1465	1.36806e-73	1.04422e-71	74148	Cluh	clustered mitochondria (cluA/CLU1) homolog
321019	2990.93	-0.841452	0.0463714	-18.1459	1.3828e-73	1.05054e-71	321019	Gpr183	G protein-coupled receptor 183
24132	1342.57	-0.987637	0.0545388	-18.1089	2.7117e-73	2.05055e-71	24132	Zfp53	zinc finger protein 53
13196	4774.93	0.924305	0.0511557	18.0684	5.6484e-73	4.25147e-71	13196	Asap1	ArfGAP with SH3 domain, ankyrin repeat and PH domain1
268288	866.234	-1.0567	0.0585083	-18.0607	6.49944e-73	4.86949e-71	268288	Samd3	sterile alpha motif domain containing 3
21872	86.0117	-4.04043	0.224189	-18.0224	1.29983e-72	9.69388e-71	21872	Tjp1	tight junction protein 1
12495	890.942	-1.0809	0.0599874	-18.0187	1.38949e-72	1.03152e-70	12495	Entpd1	ectonucleoside triphosphate diphosphohydrolase 1
71982	772.265	-1.16756	0.0653388	-17.8693	2.04394e-71	1.51047e-69	71982	Snx10	sorting nexin 10
666661	244.831	1.84731	0.103787	17.7991	7.17688e-71	5.27972e-69	666661	Gm8221	apolipoprotein L 7c pseudogene
56404	1684	-0.908382	0.0510391	-17.7978	7.35408e-71	5.3857e-69	56404	Trip4	thyroid hormone receptor interactor 4
58179	189.101	-2.17246	0.122396	-17.7494	1.74143e-70	1.2696e-68	58179	Klrc3	killer cell lectin-like receptor subfamily C, member 3
380921	447.422	-1.77185	0.100183	-17.6862	5.35696e-70	3.8881e-68	380921	Dgkh	diacylglycerol kinase, eta
77619	214.527	3.38892	0.19249	17.6057	2.22887e-69	1.61053e-67	77619	Prelid2	PRELI domain containing 2
67246	4087.14	-0.859591	0.0489068	-17.5761	3.75357e-69	2.70025e-67	67246	2810474O19Rik	RIKEN cDNA 2810474O19 gene
665155	1586.18	-1.08407	0.0617847	-17.5459	6.38805e-69	4.57519e-67	665155	Srp54b	signal recognition particle 54B
21817	146.578	-2.62846	0.150046	-17.5177	1.04959e-68	7.4843e-67	21817	Tgm2	transglutaminase 2, C polypeptide
76295	5984.27	-0.830521	0.0474274	-17.5114	1.17228e-68	8.32266e-67	76295	Atp11b	ATPase, class VI, type 11B
14702	3157.18	-0.747408	0.042763	-17.4779	2.11038e-68	1.49176e-66	14702	Gng2	guanine nucleotide binding protein (G protein), gamma 2
51801	221.46	2.75622	0.15789	17.4565	3.06943e-68	2.1603e-66	51801	Ramp1	receptor (calcitonin) activity modifying protein 1
27371	9144.13	-0.69655	0.0401076	-17.367	1.46645e-67	1.02765e-65	27371	Sh2d2a	SH2 domain containing 2A
75423	2578.37	-0.788139	0.0453974	-17.3609	1.63245e-67	1.13907e-65	75423	Arl5a	ADP-ribosylation factor-like 5A
16763	155.925	3.75907	0.21676	17.342	2.26566e-67	1.57415e-65	16763	Lad1	ladinin
12518	188.899	-2.07159	0.119682	-17.3092	4.01269e-67	2.7761e-65	12518	Cd79a	CD79A antigen (immunoglobulin-associated alpha)
60440	960.345	1.59884	0.0925237	17.2803	6.62266e-67	4.56234e-65	60440	Iigp1	interferon inducible GTPase 1
100019	4334.51	1.27329	0.0737553	17.2637	8.82577e-67	6.05441e-65	100019	Mdn1	midasin homolog (yeast)
22635	645.816	5.09601	0.2955	17.2454	1.21272e-66	8.28423e-65	22635	Zan	zonadhesin
58233	777.077	-1.13904	0.0662323	-17.1977	2.76257e-66	1.87924e-64	58233	Dnaja4	DnaJ (Hsp40) homolog, subfamily A, member 4
269401	1269.57	1.16554	0.0680224	17.1346	8.19358e-66	5.55047e-64	269401	Znf512b	zinc finger protein 512B
12014	1086.89	1.19654	0.0698614	17.1273	9.28829e-66	6.26593e-64	12014	Bach2	BTB and CNC homology 2
19260	9793.54	-0.61504	0.0359482	-17.1091	1.26974e-65	8.53035e-64	19260	Ptpn22	protein tyrosine phosphatase, non-receptor type 22 (lymphoid)
384783	608.701	1.67931	0.0981595	17.108	1.29335e-65	8.65319e-64	384783	Irs2	insulin receptor substrate 2
212943	840.413	-1.12863	0.0660083	-17.0982	1.52962e-65	1.01921e-63	212943	Fam46a	family with sequence similarity 46, member A
207521	472.611	-1.41696	0.0834338	-16.983	1.09715e-64	7.2806e-63	207521	Dtx4	deltex 4 homolog (Drosophila)
387609	1125.58	1.13698	0.0670395	16.9599	1.62637e-64	1.07486e-62	387609	Zhx2	zinc fingers and homeoboxes 2
56508	536.56	1.41188	0.0832741	16.9546	1.77829e-64	1.1705e-62	56508	Rapgef4	Rap guanine nucleotide exchange factor (GEF) 4
12522	1723.56	0.90093	0.0531419	16.9533	1.81911e-64	1.19255e-62	12522	Cd83	CD83 antigen
18145	1327.81	-0.886644	0.0523577	-16.9344	2.51003e-64	1.63888e-62	18145	Npc1	Niemann-Pick type C1
18777	1843.57	-0.984887	0.058162	-16.9335	2.54681e-64	1.65624e-62	18777	Lypla1	lysophospholipase 1
270152	771.508	-1.08691	0.0642008	-16.9299	2.70932e-64	1.75491e-62	270152	Amica1	adhesion molecule, interacts with CXADR antigen 1
70974	1105.55	-1.02769	0.0607225	-16.9244	2.97352e-64	1.91839e-62	70974	Pgm2l1	phosphoglucomutase 2-like 1
50928	1193.82	-0.868791	0.0513489	-16.9194	3.23829e-64	2.08095e-62	50928	Klrg1	killer cell lectin-like receptor subfamily G, member 1
235442	6665.23	-0.765752	0.0452806	-16.9113	3.71691e-64	2.37911e-62	235442	Rab8b	RAB8B, member RAS oncogene family
19261	133.887	-2.49269	0.147625	-16.8853	5.77501e-64	3.68197e-62	19261	Sirpa	signal-regulatory protein alpha
76482	1809.44	-0.802516	0.0475751	-16.8684	7.68387e-64	4.87986e-62	76482	3110002H16Rik	RIKEN cDNA 3110002H16 gene
67664	2194.87	-1.00896	0.0599781	-16.8222	1.67825e-63	1.06167e-61	67664	Rnf125	ring finger protein 125
209683	314.577	2.31521	0.137943	16.7838	3.20413e-63	2.0191e-61	209683	Ttc28	tetratricopeptide repeat domain 28
20198	4047.35	-0.892978	0.0534059	-16.7206	9.27877e-63	5.82449e-61	20198	S100a4	S100 calcium binding protein A4
218503	2051.84	-1.0731	0.0642599	-16.6993	1.32577e-62	8.29016e-61	218503	Fcho2	FCH domain only 2
56515	2172.58	-0.830356	0.0498817	-16.6465	3.20849e-62	1.99861e-60	56515	Rnf138	ring finger protein 138
14538	107.621	-2.70701	0.162672	-16.6408	3.52581e-62	2.18788e-60	14538	Gcnt2	glucosaminyl (N-acetyl) transferase 2, I-branching enzyme
58801	2210.33	-0.949526	0.0573057	-16.5695	1.15813e-61	7.15927e-60	58801	Pmaip1	phorbol-12-myristate-13-acetate-induced protein 1
19122	18068.9	-0.768155	0.0464683	-16.5307	2.20458e-61	1.35766e-59	19122	Prnp	prion protein
58799	2683.65	-0.848725	0.0514628	-16.492	4.18816e-61	2.56948e-59	58799	Crbn	cereblon
212285	4780.17	-0.848756	0.0515255	-16.4725	5.78082e-61	3.53326e-59	212285	Arap2	ArfGAP with RhoGAP domain, ankyrin repeat and PH domain 2
75751	825.11	1.35241	0.0821323	16.4662	6.41247e-61	3.90464e-59	75751	Ipo4	importin 4
20445	211.681	4.22698	0.256857	16.4565	7.52979e-61	4.56789e-59	20445	St6galnac1	ST6 (alpha-N-acetyl-neuraminyl-2,3-beta-galactosyl-1,3)-N-acetylgalactosaminide alpha-2,6-sialyltransferase 1
22290	469.808	-1.525	0.0927025	-16.4505	8.32461e-61	5.03128e-59	22290	Uty	ubiquitously transcribed tetratricopeptide repeat gene, Y chromosome
14747	518.307	-1.21441	0.0741105	-16.3864	2.39045e-60	1.43409e-58	14747	Cmklr1	chemokine-like receptor 1
629303	655.905	-1.10133	0.0673625	-16.3494	4.39559e-60	2.62734e-58	629303	Heatr9	HEAT repeat containing 9
230936	630.579	-1.11014	0.0680546	-16.3125	8.04295e-60	4.78983e-58	230936	Phf13	PHD finger protein 13
67416	509.562	1.50131	0.0920841	16.3037	9.28795e-60	5.51107e-58	67416	Armcx2	armadillo repeat containing, X-linked 2
13837	82.9885	-3.30661	0.202908	-16.2961	1.05249e-59	6.22234e-58	13837	Epha3	Eph receptor A3
171504	1115.09	-0.905938	0.0556315	-16.2846	1.26887e-59	7.47441e-58	171504	Apobr	apolipoprotein B receptor
22436	2756.4	-0.729293	0.0448525	-16.2598	1.90415e-59	1.11761e-57	22436	Xdh	xanthine dehydrogenase
21833	170.36	2.41162	0.148375	16.2536	2.10785e-59	1.23271e-57	21833	Thra	thyroid hormone receptor alpha
108888	727.283	1.18087	0.0727065	16.2415	2.56373e-59	1.49395e-57	108888	Atad3a	ATPase family, AAA domain containing 3A
17318	743.79	1.32789	0.0817848	16.2364	2.78651e-59	1.61797e-57	17318	Mid1	midline 1
16004	5064.93	-0.7378	0.0455777	-16.1877	6.15579e-59	3.5616e-57	16004	Igf2r	insulin-like growth factor 2 receptor
16160	79.7654	3.30797	0.204354	16.1875	6.18175e-59	3.56393e-57	16160	Il12b	interleukin 12b
66307	708.416	1.15217	0.071248	16.1713	8.04419e-59	4.62129e-57	66307	Isoc1	isochorismatase domain containing 1
20194	7695.26	-0.881019	0.0545176	-16.1603	9.61386e-59	5.50359e-57	20194	S100a10	S100 calcium binding protein A10 (calpactin)
15531	1350.76	1.1688	0.0724497	16.1326	1.50555e-58	8.58849e-57	15531	Ndst1	N-deacetylase/N-sulfotransferase (heparan glucosaminyl) 1
13646	133.39	5.61491	0.348152	16.1278	1.62816e-58	9.25546e-57	13646	Klk1b22	kallikrein 1-related peptidase b22
11804	2411.84	-0.68916	0.0429187	-16.0573	5.07943e-58	2.8774e-56	11804	Aplp2	amyloid beta (A4) precursor-like protein 2
56089	445.307	2.18768	0.136386	16.0404	6.6711e-58	3.76593e-56	56089	Ramp3	receptor (calcitonin) activity modifying protein 3
67742	1796.56	-0.885664	0.0553444	-16.0028	1.22172e-57	6.87293e-56	67742	Samsn1	SAM domain, SH3 domain and nuclear localization signals, 1
226641	1663.37	-0.886993	0.0554592	-15.9936	1.41597e-57	7.93825e-56	226641	Atf6	activating transcription factor 6
215789	1712.83	1.29924	0.0812769	15.9853	1.61723e-57	9.0354e-56	215789	Phactr2	phosphatase and actin regulator 2
232414	365.824	1.35263	0.0846375	15.9815	1.72014e-57	9.57741e-56	232414	Clec9a	C-type lectin domain family 9, member a
241633	2771.63	-0.765463	0.048131	-15.9037	5.96936e-57	3.31228e-55	241633	Atp8b4	ATPase, class I, type 8B, member 4
18591	225.819	1.70968	0.107522	15.9008	6.25642e-57	3.45976e-55	18591	Pdgfb	platelet derived growth factor, B polypeptide
329154	8001.91	-0.679587	0.0427804	-15.8855	7.99053e-57	4.40373e-55	329154	Ankrd44	ankyrin repeat domain 44
17035	252.024	2.20105	0.138773	15.8608	1.18363e-56	6.50118e-55	17035	Lxn	latexin
268297	1267.46	0.9141	0.0576469	15.8569	1.25986e-56	6.89654e-55	268297	Scml4	sex comb on midleg-like 4 (Drosophila)
17931	7028.95	-0.807118	0.0509041	-15.8557	1.28489e-56	7.00999e-55	17931	Ppp1r12a	protein phosphatase 1, regulatory (inhibitor) subunit 12A
19108	1688.47	-0.869481	0.0548771	-15.8442	1.54277e-56	8.38875e-55	19108	Prkx	protein kinase, X-linked
20499	3205.43	0.759628	0.0479947	15.8273	2.01602e-56	1.09255e-54	20499	Slc12a7	solute carrier family 12, member 7
433070	169.317	-2.52728	0.159833	-15.812	2.57237e-56	1.38942e-54	433070	Vmn2r96	vomeronasal 2, receptor 96
12506	4416.01	-0.714677	0.0452017	-15.8109	2.6187e-56	1.40976e-54	12506	Cd48	CD48 antigen
14579	1590.9	-0.887542	0.0561597	-15.8039	2.92463e-56	1.56926e-54	14579	Gem	GTP binding protein (gene overexpressed in skeletal muscle)
319830	281.877	1.88168	0.119217	15.7837	4.03104e-56	2.15581e-54	319830	1500004A13Rik	RIKEN cDNA 1500004A13 gene
74114	1443.27	-0.809814	0.0515161	-15.7196	1.10995e-55	5.89726e-54	74114	Crot	carnitine O-octanoyltransferase
108156	1351.99	0.935847	0.0596303	15.6942	1.65832e-55	8.78209e-54	108156	Mthfd1	methylenetetrahydrofolate dehydrogenase (NADP+ dependent), methenyltetrahydrofolate cyclohydrolase, formyltetrahydrofolate synthase
170737	2205.65	0.881766	0.056249	15.6761	2.20281e-55	1.16277e-53	170737	Znrf1	zinc and ring finger 1
70727	220.111	3.03166	0.19373	15.6489	3.37868e-55	1.77769e-53	70727	Rasgef1a	RasGEF domain family, member 1A
13032	2785.38	-0.714257	0.0457443	-15.6141	5.83482e-55	3.06008e-53	13032	Ctsc	cathepsin C
21943	921.714	2.78457	0.178378	15.6105	6.17563e-55	3.22841e-53	21943	Tnfsf11	tumor necrosis factor (ligand) superfamily, member 11
22134	2802.74	-0.695484	0.0445682	-15.6049	6.74017e-55	3.51223e-53	22134	Tgoln1	trans-golgi network protein
12297	318.31	1.43204	0.0918526	15.5906	8.43372e-55	4.38069e-53	12297	Cacnb3	calcium channel, voltage-dependent, beta 3 subunit
20810	638.735	1.28491	0.0824653	15.5812	9.77247e-55	5.0599e-53	20810	Srm	spermidine synthase
69719	2027.15	0.912161	0.0585949	15.5672	1.21522e-54	6.27206e-53	69719	Cad	carbamoyl-phosphate synthetase 2, aspartate transcarbamylase, and dihydroorotase
19881	646.948	-1.16134	0.0746659	-15.5539	1.49804e-54	7.70733e-53	19881	Rom1	rod outer segment membrane protein 1
217316	145.273	2.87851	0.185235	15.5398	1.8662e-54	9.5712e-53	217316	Slc16a5	solute carrier family 16 (monocarboxylic acid transporters), member 5
242125	61.1235	4.15626	0.268131	15.5009	3.42117e-54	1.7491e-52	242125	Mab21l3	mab-21-like 3 (C. elegans)
329739	663.583	-1.13878	0.0736115	-15.4701	5.52226e-54	2.81445e-52	329739	Fam102b	family with sequence similarity 102, member B
226519	1381.51	-0.869846	0.0562815	-15.4553	6.95273e-54	3.53242e-52	226519	Lamc1	laminin, gamma 1
18186	3260.52	-0.762853	0.0493636	-15.4538	7.11584e-54	3.60403e-52	18186	Nrp1	neuropilin 1
214505	1119.88	-0.917922	0.059407	-15.4514	7.3815e-54	3.72697e-52	214505	Gnptg	N-acetylglucosamine-1-phosphotransferase, gamma subunit
11792	683.791	1.14453	0.0740965	15.4465	7.96807e-54	4.01068e-52	11792	Apex1	apurinic/apyrimidinic endonuclease 1
233489	6153.26	-0.683307	0.0442418	-15.4448	8.17386e-54	4.10156e-52	233489	Picalm	phosphatidylinositol binding clathrin assembly protein
22019	3810.25	-0.659132	0.0426939	-15.4385	9.01222e-54	4.50833e-52	22019	Tpp2	tripeptidyl peptidase II
100494	1991.33	-0.778809	0.0504471	-15.4381	9.06696e-54	4.5218e-52	100494	Zfand2a	zinc finger, AN1-type domain 2A
101685	4372.88	-0.66211	0.0429035	-15.4325	9.8942e-54	4.91926e-52	101685	Spty2d1	SPT2, Suppressor of Ty, domain containing 1 (S. cerevisiae)
13350	1041.4	-1.0457	0.067831	-15.4163	1.27143e-53	6.30213e-52	13350	Dgat1	diacylglycerol O-acyltransferase 1
67487	1350.41	-0.85648	0.0556368	-15.3941	1.79211e-53	8.85599e-52	67487	Dhx40	DEAH (Asp-Glu-Ala-His) box polypeptide 40
329650	168.082	-1.9017	0.123668	-15.3774	2.32066e-53	1.14331e-51	329650	Med12l	mediator complex subunit 12-like
16195	3893.88	0.919927	0.0598447	15.3719	2.52646e-53	1.24094e-51	16195	Il6st	interleukin 6 signal transducer
245944	4068.98	-0.705013	0.0458674	-15.3707	2.57477e-53	1.26086e-51	245944	Vps54	vacuolar protein sorting 54 (yeast)
68151	612.788	1.29924	0.0845652	15.3638	2.86385e-53	1.39821e-51	68151	Wls	wntless homolog (Drosophila)
66573	902.92	1.03885	0.0676214	15.3627	2.91164e-53	1.41729e-51	66573	Dzip1	DAZ interacting protein 1
108816	7925.12	-0.80761	0.052586	-15.3579	3.13608e-53	1.52198e-51	108816	4933409K07Rik	RIKEN cDNA 4933409K07 gene
12802	353.494	1.38489	0.0904991	15.3028	7.32186e-53	3.54282e-51	12802	Cnr2	cannabinoid receptor 2 (macrophage)
75345	2692.25	-0.638275	0.0417789	-15.2775	1.08049e-52	5.21265e-51	75345	Slamf7	SLAM family member 7
20970	410.555	1.30395	0.0854383	15.2619	1.37232e-52	6.60095e-51	20970	Sdc3	syndecan 3
12933	685.127	-1.09758	0.0719495	-15.2548	1.52872e-52	7.33156e-51	12933	Crmp1	collapsin response mediator protein 1
57080	162.749	2.57428	0.168813	15.2493	1.66394e-52	7.95657e-51	57080	Gtf2ird1	general transcription factor II I repeat domain-containing 1
207839	4406.79	0.646211	0.0423791	15.2483	1.68872e-52	8.05137e-51	207839	Galnt6	UDP-N-acetyl-alpha-D-galactosamine:polypeptide N-acetylgalactosaminyltransferase 6
80750	2397.44	-0.692502	0.0454189	-15.247	1.72332e-52	8.1923e-51	80750	N4bp1	NEDD4 binding protein 1
626578	1172.39	0.940829	0.0619256	15.1929	3.94147e-52	1.86823e-50	626578	Gbp10	guanylate-binding protein 10
76933	2674.43	1.01601	0.066962	15.173	5.33852e-52	2.52307e-50	76933	Ifi27l2a	interferon, alpha-inducible protein 27 like 2A
17859	871.998	-0.94748	0.0624619	-15.1689	5.67999e-52	2.67668e-50	17859	Mxi1	MAX interactor 1, dimerization protein
12488	1402.69	0.960632	0.0633404	15.1662	5.92241e-52	2.78285e-50	12488	Cd2ap	CD2-associated protein
17873	1946.01	0.866959	0.0572065	15.1549	7.03289e-52	3.29512e-50	17873	Gadd45b	growth arrest and DNA-damage-inducible 45 beta
100042498	395.13	-1.41127	0.09323	-15.1375	9.1609e-52	4.27983e-50	100042498	Mir22hg	Mir22 host gene (non-protein coding)
74694	337.279	-1.76337	0.116677	-15.1133	1.32349e-51	6.16542e-50	74694	Tbc1d30	TBC1 domain family, member 30
229323	1681.05	-0.713005	0.0471957	-15.1074	1.44702e-51	6.7216e-50	229323	Gpr171	G protein-coupled receptor 171
13924	964.937	-1.39022	0.0920752	-15.0988	1.64974e-51	7.64143e-50	13924	Ptprv	protein tyrosine phosphatase, receptor type, V
214855	4828.54	-0.620315	0.041104	-15.0914	1.84612e-51	8.50994e-50	214855	Arid5a	AT rich interactive domain 5A (MRF1-like)
69573	465.532	-1.26567	0.0838676	-15.0913	1.84771e-51	8.50994e-50	69573	Hilpda	hypoxia inducible lipid droplet associated
22379	982.518	1.09161	0.0723731	15.083	2.0937e-51	9.61566e-50	22379	Fmnl3	formin-like 3
17748	314.495	-1.37939	0.0915313	-15.0702	2.54507e-51	1.16557e-49	17748	Mt1	metallothionein 1
234094	389.772	-1.41327	0.093822	-15.0633	2.82132e-51	1.28846e-49	234094	Arhgef10	Rho guanine nucleotide exchange factor (GEF) 10
17948	639.297	-1.0591	0.0704009	-15.0438	3.79209e-51	1.72212e-49	17948	Naip2	NLR family, apoptosis inhibitory protein 2
69876	978.283	-1.00869	0.0670639	-15.0407	3.97362e-51	1.79953e-49	69876	Thap3	THAP domain containing, apoptosis associated protein 3
68713	237.485	-1.54086	0.102463	-15.0382	4.12439e-51	1.86262e-49	68713	Ifitm1	interferon induced transmembrane protein 1
17237	826.352	1.2677	0.0843614	15.027	4.88398e-51	2.19955e-49	17237	Mgrn1	mahogunin, ring finger 1
107368	2410.43	-0.79185	0.0527062	-15.0239	5.12392e-51	2.30123e-49	107368	Pdzd8	PDZ domain containing 8
381983	234.247	-1.92919	0.128439	-15.0202	5.41349e-51	2.42459e-49	381983	Lmtk3	lemur tyrosine kinase 3
235534	530.934	-1.08183	0.0721708	-14.9899	8.54828e-51	3.81808e-49	235534	Pxylp1	2-phosphoxylose phosphatase 1
11881	3220.21	-0.619182	0.0413287	-14.9819	9.64195e-51	4.29476e-49	11881	Arsb	arylsulfatase B
56018	715.959	-0.998886	0.0666739	-14.9817	9.67642e-51	4.29834e-49	56018	Stard10	START domain containing 10
20509	359.782	1.52486	0.101924	14.9607	1.32528e-50	5.87094e-49	20509	Slc19a1	solute carrier family 19 (folate transporter), member 1
13819	399.985	-1.35628	0.0906628	-14.9596	1.34833e-50	5.95684e-49	13819	Epas1	endothelial PAS domain protein 1
67393	188.987	2.17635	0.145562	14.9513	1.52705e-50	6.72812e-49	67393	Cxxc5	CXXC finger 5
28114	2487.63	0.706725	0.0473185	14.9355	1.93651e-50	8.50914e-49	28114	Nsun2	NOL1/NOP2/Sun domain family member 2
330166	316.654	-1.57383	0.105379	-14.9349	1.95222e-50	8.55505e-49	330166	Miat	myocardial infarction associated transcript (non-protein coding)
16854	2105.04	-0.786154	0.0527772	-14.8957	3.51465e-50	1.53605e-48	16854	Lgals3	lectin, galactose binding, soluble 3
14450	1552.47	0.876446	0.0588478	14.8934	3.63519e-50	1.58448e-48	14450	Gart	phosphoribosylglycinamide formyltransferase
14489	4368.51	-0.66927	0.044957	-14.8869	4.00973e-50	1.74305e-48	14489	Mtpn	myotrophin
100043757	2896.58	1.00123	0.0674554	14.8428	7.74464e-50	3.35766e-48	100043757	Zfp831	zinc finger protein 831
71994	101.756	3.12198	0.210343	14.8424	7.79479e-50	3.37042e-48	71994	Cnn3	calponin 3, acidic
276905	2458.13	-0.630244	0.0424998	-14.8293	9.46689e-50	4.08256e-48	276905	Armc7	armadillo repeat containing 7
66540	11498.3	-0.588351	0.0396842	-14.8258	9.97518e-50	4.29038e-48	66540	Fam107b	family with sequence similarity 107, member B
20320	2997.56	-0.646908	0.043754	-14.7851	1.82759e-49	7.83982e-48	20320	Nptn	neuroplastin
12771	126.203	-2.06938	0.139997	-14.7815	1.92718e-49	8.24529e-48	12771	Ccr3	chemokine (C-C motif) receptor 3
67972	4787.8	-0.805607	0.0546275	-14.7473	3.20351e-49	1.367e-47	67972	Atp2b1	ATPase, Ca++ transporting, plasma membrane 1
16337	570.073	1.53792	0.104375	14.7345	3.87047e-49	1.64728e-47	16337	Insr	insulin receptor
236539	2092.49	0.756533	0.0513486	14.7333	3.94058e-49	1.67274e-47	236539	Phgdh	3-phosphoglycerate dehydrogenase
108012	1361.79	-0.906318	0.0615718	-14.7197	4.81886e-49	2.04023e-47	108012	Ap1s2	adaptor-related protein complex 1, sigma 2 subunit
11479	267.447	1.78706	0.121498	14.7085	5.68396e-49	2.40026e-47	11479	Acvr1b	activin A receptor, type 1B
108911	4428.11	0.649963	0.0442751	14.6801	8.64469e-49	3.64107e-47	108911	Rcc2	regulator of chromosome condensation 2
268445	380.911	1.50179	0.102546	14.645	1.4497e-48	6.09023e-47	268445	Ankrd13b	ankyrin repeat domain 13b
14425	283.035	-1.53111	0.104557	-14.6437	1.47761e-48	6.19147e-47	14425	Galnt3	UDP-N-acetyl-alpha-D-galactosamine:polypeptide N-acetylgalactosaminyltransferase 3
18619	355.706	-2.98481	0.204117	-14.623	2.00257e-48	8.36962e-47	18619	Penk	preproenkephalin
215449	8853.02	-0.62096	0.0424894	-14.6145	2.2712e-48	9.46801e-47	215449	Rap1b	RAS related protein 1b
67603	1435.67	0.899694	0.0617858	14.5615	4.93585e-48	2.05235e-46	67603	Dusp6	dual specificity phosphatase 6
27214	2109.48	-0.730731	0.0502087	-14.5539	5.51918e-48	2.28905e-46	27214	Dbf4	DBF4 homolog (S. cerevisiae)
231932	4103.5	-0.709738	0.0488176	-14.5386	6.90363e-48	2.85596e-46	231932	Gimap7	GTPase, IMAP family member 7
217340	429.134	1.41504	0.0973436	14.5366	7.10297e-48	2.93097e-46	217340	Rnf157	ring finger protein 157
246728	280.353	1.53259	0.105614	14.5113	1.02691e-47	4.22671e-46	246728	Oas2	2'-5' oligoadenylate synthetase 2
24067	1750	-0.925351	0.0637832	-14.5077	1.08218e-47	4.44297e-46	24067	Srp54a	signal recognition particle 54A
13143	416.151	-1.15564	0.0797104	-14.498	1.24746e-47	5.10863e-46	13143	Dapk2	death-associated protein kinase 2
108037	2202.77	0.766599	0.0529262	14.4843	1.5227e-47	6.22011e-46	108037	Shmt2	serine hydroxymethyltransferase 2 (mitochondrial)
223752	3920.67	0.637075	0.0440214	14.4719	1.82245e-47	7.4259e-46	223752	Gramd4	GRAM domain containing 4
236604	4008.5	0.639409	0.0443283	14.4244	3.63411e-47	1.4734e-45	236604	Pisd-ps1	phosphatidylserine decarboxylase, pseudogene 1
83669	940.118	1.05506	0.0731666	14.4199	3.87837e-47	1.56852e-45	83669	Wdr6	WD repeat domain 6
12916	1084.69	-0.996615	0.069143	-14.4138	4.23623e-47	1.709e-45	12916	Crem	cAMP responsive element modulator
230721	1659.38	0.753945	0.0523486	14.4024	4.99939e-47	2.01188e-45	230721	Pabpc4	poly(A) binding protein, cytoplasmic 4
11630	3433.33	-0.604577	0.0419936	-14.3969	5.41316e-47	2.17302e-45	11630	Aim1	absent in melanoma 1
16790	296.364	1.38057	0.0959637	14.3864	6.29958e-47	2.52262e-45	16790	Anpep	alanyl (membrane) aminopeptidase
667338	407.42	1.4204	0.0987773	14.3798	6.92777e-47	2.76736e-45	667338	Gm8580	ribosomal protein L29 pseudogene
99929	1224.8	-0.882496	0.0613899	-14.3753	7.39972e-47	2.94864e-45	99929	Tiparp	TCDD-inducible poly(ADP-ribose) polymerase
18566	2266.08	-0.836699	0.058303	-14.3509	1.05196e-46	4.18162e-45	18566	Pdcd1	programmed cell death 1
218756	2607.82	-0.819847	0.0575258	-14.2518	4.36818e-46	1.72793e-44	218756	Slc4a7	solute carrier family 4, sodium bicarbonate cotransporter, member 7
192120	344.269	-1.27625	0.0895632	-14.2498	4.49808e-46	1.775e-44	192120	Bspry	B-box and SPRY domain containing
193116	2725.97	-0.684834	0.0482032	-14.2072	8.26319e-46	3.245e-44	193116	Slu7	SLU7 splicing factor homolog (S. cerevisiae)
24110	408.225	1.29451	0.0913893	14.1648	1.51244e-45	5.92512e-44	24110	Usp18	ubiquitin specific peptidase 18
74338	49.468	4.21387	0.29761	14.159	1.64292e-45	6.42083e-44	74338	Slc6a19	solute carrier family 6 (neurotransmitter transporter), member 19
226551	3236.24	-0.770906	0.0544805	-14.1501	1.86468e-45	7.27001e-44	226551	Suco	SUN domain containing ossification factor
18846	315.833	2.70399	0.191228	14.1402	2.14749e-45	8.35262e-44	18846	Plxna3	plexin A3
20963	296.379	-1.33741	0.0948749	-14.0966	3.98564e-45	1.5465e-43	20963	Syk	spleen tyrosine kinase
272382	166.105	-1.70144	0.121051	-14.0556	7.12051e-45	2.75631e-43	272382	Spib	Spi-B transcription factor (Spi-1/PU.1 related)
15900	2082.83	0.653218	0.0465204	14.0415	8.68206e-45	3.3528e-43	15900	Irf8	interferon regulatory factor 8
17357	1252.64	1.02665	0.0731999	14.0253	1.09078e-44	4.20233e-43	17357	Marcksl1	MARCKS-like 1
243910	2527.46	0.789871	0.056326	14.0232	1.12452e-44	4.3221e-43	243910	Nfkbid	nuclear factor of kappa light polypeptide gene enhancer in B cells inhibitor, delta
57440	4112.39	0.609173	0.0434693	14.0139	1.28252e-44	4.91772e-43	57440	Ehd3	EH-domain containing 3
109801	1274.01	0.807677	0.0577186	13.9934	1.71137e-44	6.54669e-43	109801	Glo1	glyoxalase 1
16885	774.248	0.954751	0.0683384	13.9709	2.34497e-44	8.94941e-43	16885	Limk1	LIM-domain containing, protein kinase
217011	371.867	1.3105	0.0938437	13.9647	2.56075e-44	9.75004e-43	217011	Nle1	notchless homolog 1 (Drosophila)
110109	1120.71	0.834139	0.0598826	13.9296	4.18812e-44	1.5909e-42	110109	Nop2	NOP2 nucleolar protein
231287	2750.04	-0.65915	0.0473226	-13.9289	4.23043e-44	1.60323e-42	231287	Atp10d	ATPase, class V, type 10D
17250	1251.49	0.921442	0.0661607	13.9273	4.32203e-44	1.63413e-42	17250	Abcc1	ATP-binding cassette, sub-family C (CFTR/MRP), member 1
57315	782.807	1.00614	0.0723343	13.9096	5.53591e-44	2.08823e-42	57315	Wdr46	WD repeat domain 46
14026	4259.91	0.591978	0.0426059	13.8943	6.86368e-44	2.58309e-42	14026	Evl	Ena-vasodilator stimulated phosphoprotein
104681	729.636	-0.987013	0.0711047	-13.8811	8.24394e-44	3.09538e-42	104681	Slc16a6	solute carrier family 16 (monocarboxylic acid transporters), member 6
12306	5508.38	-0.638077	0.045988	-13.8749	8.99634e-44	3.3701e-42	12306	Anxa2	annexin A2
19734	1362.83	0.81873	0.0590682	13.8608	1.09499e-43	4.09251e-42	19734	Rgs16	regulator of G-protein signaling 16
20304	10122.6	-0.772173	0.0557529	-13.8499	1.27377e-43	4.74978e-42	20304	Ccl5	chemokine (C-C motif) ligand 5
269713	334.998	1.51345	0.109595	13.8094	2.23694e-43	8.32223e-42	269713	Clip2	CAP-GLY domain containing linker protein 2
547127	2319.7	0.650696	0.0471305	13.8063	2.33628e-43	8.65221e-42	547127	Tmem181b-ps	transmembrane protein 181B, pseudogene
19418	129.688	2.27657	0.164963	13.8005	2.53223e-43	9.35657e-42	19418	Rasgrf2	RAS protein-specific guanine nucleotide-releasing factor 2
18669	1081.21	-0.865691	0.0628965	-13.7637	4.21203e-43	1.55282e-41	18669	Abcb1b	ATP-binding cassette, sub-family B (MDR/TAP), member 1B
20195	4398.37	-0.588204	0.0427523	-13.7584	4.53415e-43	1.66779e-41	20195	S100a11	S100 calcium binding protein A11
19219	2230.48	-0.720539	0.0523969	-13.7516	4.98426e-43	1.82921e-41	19219	Ptger4	prostaglandin E receptor 4 (subtype EP4)
19258	1271.51	-0.947096	0.0688935	-13.7472	5.29114e-43	1.93746e-41	19258	Ptpn4	protein tyrosine phosphatase, non-receptor type 4
224829	1434.34	1.02901	0.0748684	13.7443	5.5096e-43	2.01292e-41	224829	Trerf1	transcriptional regulating factor 1
17179	1019.65	1.21452	0.0883825	13.7416	5.71725e-43	2.0841e-41	17179	Matk	megakaryocyte-associated tyrosine kinase
11534	616.796	1.23121	0.0897347	13.7206	7.64798e-43	2.77546e-41	11534	Adk	adenosine kinase
13848	426.633	1.45605	0.106361	13.6898	1.16894e-42	4.23264e-41	13848	Ephb6	Eph receptor B6
244895	3652.99	-0.868866	0.0635899	-13.6636	1.67522e-42	6.05238e-41	244895	Peak1	pseudopodium-enriched atypical kinase 1
65970	145.714	1.89557	0.138927	13.6444	2.18018e-42	7.85928e-41	65970	Lima1	LIM domain and actin binding 1
266690	2146.64	-0.713086	0.0523054	-13.6331	2.54427e-42	9.15149e-41	266690	Cyb5r4	cytochrome b5 reductase 4
12482	104.003	-2.28312	0.167599	-13.6225	2.94319e-42	1.0563e-40	12482	Ms4a1	membrane-spanning 4-domains, subfamily A, member 1
12514	591.206	-1.04181	0.0765032	-13.6178	3.13765e-42	1.12361e-40	12514	Cd68	CD68 antigen
13058	842.393	-1.14156	0.0839682	-13.5951	4.27965e-42	1.52584e-40	13058	Cybb	cytochrome b-245, beta polypeptide
14758	1102.49	1.93588	0.142408	13.5939	4.35501e-42	1.54932e-40	14758	Gpm6b	glycoprotein m6b
270685	1615.98	0.653029	0.0480676	13.5856	4.87219e-42	1.72952e-40	270685	Mthfd1l	methylenetetrahydrofolate dehydrogenase (NADP+ dependent) 1-like
11811	394.908	-1.16859	0.0860721	-13.5768	5.49545e-42	1.94651e-40	11811	Apobec2	apolipoprotein B mRNA editing enzyme, catalytic polypeptide 2
100038347	250.724	-1.35172	0.0995712	-13.5755	5.59979e-42	1.97916e-40	100038347	Fam174b	family with sequence similarity 174, member B
12193	18829.9	-0.620642	0.045723	-13.574	5.7156e-42	2.01571e-40	12193	Zfp36l2	zinc finger protein 36, C3H type-like 2
338523	4900.69	-0.75556	0.0557147	-13.5612	6.79953e-42	2.39279e-40	338523	Kdm7a	lysine (K)-specific demethylase 7A
100702	2714.43	0.683244	0.0503926	13.5584	7.06441e-42	2.48063e-40	100702	Gbp6	guanylate binding protein 6
74646	257.284	2.42678	0.179219	13.5408	8.97759e-42	3.14564e-40	74646	Spsb1	splA/ryanodine receptor domain and SOCS box containing 1
20527	2733.95	-0.593883	0.0438993	-13.5283	1.06418e-41	3.72075e-40	20527	Slc2a3	solute carrier family 2 (facilitated glucose transporter), member 3
231605	176.492	4.06041	0.300383	13.5174	1.23399e-41	4.30518e-40	231605	Galnt9	UDP-N-acetyl-alpha-D-galactosamine:polypeptide N-acetylgalactosaminyltransferase 9
14670	1719.77	0.793419	0.0587372	13.5079	1.40376e-41	4.88702e-40	14670	Gnl1	guanine nucleotide binding protein-like 1
66270	1614.98	0.79697	0.0592116	13.4597	2.70061e-41	9.38173e-40	66270	Fam134b	family with sequence similarity 134, member B
230979	728.213	1.08091	0.0805676	13.4162	4.86194e-41	1.6854e-39	230979	Tnfrsf14	tumor necrosis factor receptor superfamily, member 14 (herpesvirus entry mediator)
381157	89.8473	3.45154	0.257988	13.3787	8.05966e-41	2.78204e-39	381157	Greb1l	growth regulation by estrogen in breast cancer-like
15366	1491.4	-0.72678	0.0543477	-13.3728	8.72168e-41	3.00418e-39	15366	Hmmr	hyaluronan mediated motility receptor (RHAMM)
216505	1042.49	0.857944	0.0642194	13.3596	1.04164e-40	3.58034e-39	216505	Pik3ip1	phosphoinositide-3-kinase interacting protein 1
229841	2185	-0.731602	0.0548902	-13.3285	1.58103e-40	5.42287e-39	229841	Cenpe	centromere protein E
19299	331.974	1.44983	0.108868	13.3173	1.83604e-40	6.28428e-39	19299	Abcd3	ATP-binding cassette, sub-family D (ALD), member 3
17068	99.1653	-2.05898	0.154622	-13.3162	1.86327e-40	6.3641e-39	17068	Ly6d	lymphocyte antigen 6 complex, locus D
15978	2495.95	-0.677143	0.0509979	-13.2779	3.11147e-40	1.06051e-38	15978	Ifng	interferon gamma
12143	63.4557	-2.75092	0.207525	-13.2558	4.17454e-40	1.41987e-38	12143	Blk	B lymphoid kinase
22761	3137.51	0.972354	0.0733942	13.2484	4.61005e-40	1.56472e-38	22761	Zfpm1	zinc finger protein, multitype 1
240672	3114.14	-0.842493	0.0636105	-13.2446	4.85126e-40	1.64316e-38	240672	Dusp5	dual specificity phosphatase 5
12035	312.445	1.42311	0.107832	13.1975	9.07486e-40	3.05464e-38	12035	Bcat1	branched chain aminotransferase 1, cytosolic
225182	1094.32	-0.805803	0.061159	-13.1755	1.21343e-39	4.07601e-38	225182	Rbbp8	retinoblastoma binding protein 8
20425	447.598	1.16291	0.0882659	13.1751	1.22015e-39	4.09014e-38	20425	Shmt1	serine hydroxymethyltransferase 1 (soluble)
16643	1493.67	-0.722092	0.0548976	-13.1534	1.62606e-39	5.4396e-38	16643	Klrd1	killer cell lectin-like receptor, subfamily D, member 1
109620	147.376	-2.13449	0.162372	-13.1457	1.80104e-39	6.01261e-38	109620	Dsp	desmoplakin
226255	315.001	-1.3004	0.0990176	-13.133	2.13047e-39	7.0978e-38	226255	Atrnl1	attractin like 1
226830	234.539	1.58756	0.120886	13.1327	2.13836e-39	7.10951e-38	226830	Smyd2	SET and MYND domain containing 2
106581	602.042	1.03651	0.079099	13.104	3.12402e-39	1.03654e-37	106581	Fam234a	family with sequence similarity 234, member A
100033459	4640.98	-0.602169	0.0459578	-13.1026	3.17977e-39	1.05289e-37	100033459	Pydc3	pyrin domain containing 3
433804	190.567	1.88311	0.144035	13.074	4.63602e-39	1.52885e-37	433804	Gm13154	predicted gene 13154
54712	2368.11	-0.684597	0.0523717	-13.0719	4.76712e-39	1.5689e-37	54712	Plxnc1	plexin C1
228061	1745.38	-0.732658	0.0560698	-13.0669	5.09017e-39	1.67184e-37	228061	Agps	alkylglycerone phosphate synthase
217578	6079.82	-0.596652	0.0456956	-13.0571	5.79054e-39	1.89804e-37	217578	Baz1a	bromodomain adjacent to zinc finger domain 1A
16634	88.4655	-2.38716	0.18328	-13.0247	8.85934e-39	2.89809e-37	16634	Klra3	killer cell lectin-like receptor, subfamily A, member 3
216363	638.411	0.957198	0.0735461	13.0149	1.00633e-38	3.28533e-37	216363	Rab3ip	RAB3A interacting protein
67579	1822.55	-0.760181	0.0584432	-13.0072	1.1137e-38	3.62858e-37	67579	Cpeb4	cytoplasmic polyadenylation element binding protein 4
74211	1743.18	-0.813763	0.0625673	-13.0062	1.12811e-38	3.66816e-37	74211	1700017B05Rik	RIKEN cDNA 1700017B05 gene
72244	1300.48	0.712627	0.0548335	12.9962	1.28606e-38	4.1734e-37	72244	1600014C10Rik	RIKEN cDNA 1600014C10 gene
112407	465.189	1.99365	0.15354	12.9845	1.49803e-38	4.85159e-37	112407	Egln3	egl-9 family hypoxia-inducible factor 3
434234	613.091	-0.91727	0.0707289	-12.9688	1.83857e-38	5.94263e-37	434234	2610020H08Rik	RIKEN cDNA 2610020H08 gene
277414	1147.71	0.837307	0.0645914	12.9631	1.98033e-38	6.38812e-37	277414	Trp53i11	transformation related protein 53 inducible protein 11
16992	327.295	1.64756	0.127104	12.9622	2.00323e-38	6.44923e-37	16992	Lta	lymphotoxin A
72543	401.501	1.30651	0.101092	12.924	3.29553e-38	1.05887e-36	72543	Mvb12b	multivesicular body subunit 12B
242570	118.372	2.17618	0.168568	12.9098	3.9611e-38	1.27021e-36	242570	Raver2	ribonucleoprotein, PTB-binding 2
100316870	7503.32	-0.678162	0.0527102	-12.8659	7.00583e-38	2.24214e-36	100316870	Gm17821	DDB1 and CUL4 associated factor 5 pseudogene
19347	1945.18	-0.597968	0.0464892	-12.8625	7.3163e-38	2.3369e-36	19347	Dennd5a	DENN/MADD domain containing 5A
383619	1324.25	0.849696	0.0660993	12.8548	8.07853e-38	2.57531e-36	383619	Aim2	absent in melanoma 2
227525	1470.03	-0.760268	0.0592158	-12.8389	9.92266e-38	3.157e-36	227525	Dclre1c	DNA cross-link repair 1C, PSO2 homolog (S. cerevisiae)
75788	1102.63	0.758938	0.0591138	12.8386	9.96821e-38	3.1653e-36	75788	Smurf1	SMAD specific E3 ubiquitin protein ligase 1
71665	1158.73	0.779508	0.0607288	12.8359	1.03212e-37	3.27099e-36	71665	Fuca1	fucosidase, alpha-L- 1, tissue
239027	106.463	1.93893	0.151151	12.8277	1.14679e-37	3.62734e-36	239027	Arhgap22	Rho GTPase activating protein 22
16398	157.484	-1.80228	0.140578	-12.8204	1.25979e-37	3.97701e-36	16398	Itga2	integrin alpha 2
329877	3189.19	-0.765521	0.0597239	-12.8177	1.30594e-37	4.11472e-36	329877	Dennd4c	DENN/MADD domain containing 4C
19055	1957.12	-0.617369	0.0482067	-12.8067	1.50375e-37	4.72883e-36	19055	Ppp3ca	protein phosphatase 3, catalytic subunit, alpha isoform
23918	2891.65	0.596414	0.046666	12.7805	2.10744e-37	6.60169e-36	23918	Impdh2	inosine 5'-phosphate dehydrogenase 2
231603	305.541	2.75189	0.215858	12.7486	3.17237e-37	9.91853e-36	231603	A630023P12Rik	RIKEN cDNA A630023P12 gene
20299	40.8096	3.68406	0.289016	12.7469	3.24401e-37	1.0123e-35	20299	Ccl22	chemokine (C-C motif) ligand 22
12769	340.138	1.0797	0.0847114	12.7456	3.2982e-37	1.02724e-35	12769	Ccr9	chemokine (C-C motif) receptor 9
14409	63.0115	3.77746	0.296393	12.7448	3.3331e-37	1.03515e-35	14409	Gabrr2	gamma-aminobutyric acid (GABA) C receptor, subunit rho 2
380684	501.881	1.11522	0.0875042	12.7447	3.3363e-37	1.03515e-35	380684	Nefh	neurofilament, heavy polypeptide
22409	82.1135	4.19791	0.329465	12.7416	3.47164e-37	1.07508e-35	22409	Wnt10a	wingless-type MMTV integration site family, member 10A
13026	520.448	-0.968095	0.075993	-12.7393	3.57737e-37	1.10572e-35	13026	Pcyt1a	phosphate cytidylyltransferase 1, choline, alpha isoform
77647	259.942	1.94957	0.153077	12.7359	3.73429e-37	1.15203e-35	77647	Trat1	T cell receptor associated transmembrane adaptor 1
15001	308.748	1.18771	0.0932994	12.7301	4.02546e-37	1.23951e-35	15001	H2-Oa	histocompatibility 2, O region alpha locus
14113	2526.71	0.627815	0.0493826	12.7133	4.99011e-37	1.53363e-35	14113	Fbl	fibrillarin
11482	120.482	1.85519	0.146179	12.6912	6.61809e-37	2.02631e-35	11482	Acvrl1	activin A receptor, type II-like 1
236511	2006.43	0.723117	0.057011	12.6838	7.27007e-37	2.22175e-35	236511	Ago1	argonaute RISC catalytic subunit 1
106347	464.273	-0.979625	0.0772963	-12.6736	8.2782e-37	2.52508e-35	106347	Ildr1	immunoglobulin-like domain containing receptor 1
75580	1358.01	0.765921	0.0605113	12.6575	1.0171e-36	3.09662e-35	75580	Zbtb4	zinc finger and BTB domain containing 4
667281	388.606	-1.19905	0.0947386	-12.6564	1.03087e-36	3.13269e-35	667281	H60b	histocompatibility 60b
18938	907.496	0.941449	0.0743949	12.6548	1.05299e-36	3.19395e-35	18938	Ppp1r14b	protein phosphatase 1, regulatory (inhibitor) subunit 14B
52118	932.665	-0.802295	0.0635033	-12.6339	1.37271e-36	4.14055e-35	52118	Pvr	poliovirus receptor
17258	2230.38	-0.625525	0.0495126	-12.6337	1.37727e-36	4.14659e-35	17258	Mef2a	myocyte enhancer factor 2A
100201	859.634	0.973049	0.0770233	12.6332	1.38555e-36	4.16381e-35	100201	Tmem64	transmembrane protein 64
12788	198.327	-1.56395	0.123889	-12.6238	1.56122e-36	4.67446e-35	12788	Cnga1	cyclic nucleotide gated channel alpha 1
54598	271.055	1.45568	0.115323	12.6226	1.58596e-36	4.7398e-35	54598	Calcrl	calcitonin receptor-like
68703	3197.91	0.790606	0.0626914	12.6111	1.83496e-36	5.4739e-35	68703	Rere	arginine glutamic acid dipeptide (RE) repeats
57752	251.14	1.49775	0.118842	12.6028	2.03772e-36	6.06763e-35	57752	Tacc2	transforming, acidic coiled-coil containing protein 2
239081	182.236	1.44512	0.114695	12.5997	2.11916e-36	6.2986e-35	239081	Tlr11	toll-like receptor 11
13435	2654.18	0.634818	0.0504147	12.5919	2.33891e-36	6.93905e-35	13435	Dnmt3a	DNA methyltransferase 3A
76589	451.444	-1.06447	0.0845413	-12.5911	2.36366e-36	6.99972e-35	76589	Unc5cl	unc-5 homolog C (C. elegans)-like
56878	1933.06	-0.591729	0.0470024	-12.5893	2.4167e-36	7.14378e-35	56878	Rbms1	RNA binding motif, single stranded interacting protein 1
13417	3677.26	1.25611	0.099789	12.5876	2.46954e-36	7.28672e-35	13417	Dnah8	dynein, axonemal, heavy chain 8
12335	133.317	2.49032	0.197935	12.5815	2.66984e-36	7.86344e-35	12335	Capn3	calpain 3
66935	1261.33	-0.754028	0.0599556	-12.5765	2.84528e-36	8.36501e-35	66935	Cir1	corepressor interacting with RBPJ, 1
19891	1756.34	-0.664041	0.0528276	-12.57	3.08887e-36	9.06478e-35	19891	Rpa2	replication protein A2
56364	1147.94	0.749764	0.0596761	12.5639	3.33537e-36	9.77053e-35	56364	Zmym3	zinc finger, MYM-type 3
70683	1135.17	0.842052	0.0670743	12.554	3.77837e-36	1.10285e-34	70683	Utp20	UTP20, small subunit (SSU) processome component, homolog (yeast)
15312	1461.54	0.779262	0.0621056	12.5474	4.10922e-36	1.19727e-34	15312	Hmgn1	high mobility group nucleosomal binding domain 1
59035	920.584	0.924944	0.0737546	12.5408	4.4636e-36	1.2982e-34	59035	Carm1	coactivator-associated arginine methyltransferase 1
74196	377.924	1.25412	0.100056	12.5341	4.85614e-36	1.40984e-34	74196	Ttc27	tetratricopeptide repeat domain 27
12162	396.626	2.48508	0.198324	12.5304	5.09077e-36	1.47533e-34	12162	Bmp7	bone morphogenetic protein 7
76074	1755.59	0.65685	0.0524642	12.52	5.80589e-36	1.67958e-34	76074	Gbp8	guanylate-binding protein 8
22138	1566.81	-2.50861	0.200524	-12.5103	6.55784e-36	1.89374e-34	22138	Ttn	titin
75964	2758.8	-0.593435	0.0474694	-12.5014	7.33469e-36	2.11432e-34	75964	Trappc8	trafficking protein particle complex 8
69590	69.6362	-2.39993	0.192036	-12.4973	7.7231e-36	2.22234e-34	69590	Gpx8	glutathione peroxidase 8 (putative)
69608	695.755	-0.869574	0.0696137	-12.4914	8.31501e-36	2.38843e-34	69608	Sec24d	Sec24 related gene family, member D (S. cerevisiae)
14676	955.622	-0.779307	0.0624585	-12.4772	9.94427e-36	2.85139e-34	14676	Gna15	guanine nucleotide binding protein, alpha 15
20200	3446.5	-0.673536	0.0540171	-12.4689	1.10289e-35	3.15682e-34	20200	S100a6	S100 calcium binding protein A6 (calcyclin)
71718	419.518	1.20866	0.0971158	12.4456	1.47784e-35	4.22263e-34	71718	Telo2	TEL2, telomere maintenance 2, homolog (S. cerevisiae)
71986	546.871	-1.01422	0.0814931	-12.4454	1.48068e-35	4.22332e-34	71986	Ddx28	DEAD (Asp-Glu-Ala-Asp) box polypeptide 28
212032	152.844	1.56249	0.125554	12.4448	1.49272e-35	4.25019e-34	212032	Hk3	hexokinase 3
21844	1870.45	1.02938	0.0828338	12.4271	1.86332e-35	5.29613e-34	21844	Tiam1	T cell lymphoma invasion and metastasis 1
211446	1422.57	0.678061	0.0545918	12.4206	2.02148e-35	5.73564e-34	211446	Exoc3	exocyst complex component 3
76459	154.26	1.94351	0.156544	12.4151	2.16288e-35	6.12614e-34	76459	Car12	carbonic anyhydrase 12
260409	1001.23	-0.721323	0.0581254	-12.4098	2.31284e-35	6.53951e-34	260409	Cdc42ep3	CDC42 effector protein (Rho GTPase binding) 3
78255	596.713	1.03393	0.0833858	12.3993	2.63564e-35	7.43928e-34	78255	Ralgps2	Ral GEF with PH domain and SH3 binding motif 2
228961	1972.28	0.702518	0.0566724	12.3961	2.74262e-35	7.72781e-34	228961	Npepl1	aminopeptidase-like 1
218121	658.846	0.997622	0.080555	12.3844	3.17616e-35	8.9339e-34	218121	Mboat1	membrane bound O-acyltransferase domain containing 1
216049	116.824	2.46721	0.199313	12.3786	3.41346e-35	9.5848e-34	216049	Zfp365	zinc finger protein 365
433100	860.965	-0.959094	0.0774936	-12.3764	3.50613e-35	9.82804e-34	433100	AA388235	expressed sequence AA388235
223666	607.15	1.08066	0.0873917	12.3657	4.00613e-35	1.11718e-33	223666	Arhgap39	Rho GTPase activating protein 39
67220	922.741	0.923272	0.0747904	12.3448	5.19632e-35	1.44661e-33	67220	Plekho1	pleckstrin homology domain containing, family O member 1
140481	3035.96	0.686102	0.0556271	12.334	5.9455e-35	1.65234e-33	140481	Man2a2	mannosidase 2, alpha 2
16852	6566.23	-0.62133	0.0504101	-12.3255	6.60282e-35	1.83189e-33	16852	Lgals1	lectin, galactose binding, soluble 1
19331	1114.82	-0.733098	0.0594956	-12.3219	6.90543e-35	1.91258e-33	19331	Rab19	RAB19, member RAS oncogene family
52563	1065.01	0.737348	0.0599193	12.3057	8.44188e-35	2.33415e-33	52563	Cdc23	CDC23 cell division cycle 23
83383	223.111	1.50129	0.122092	12.2964	9.4655e-35	2.61274e-33	83383	Tfap4	transcription factor AP4
223435	502.449	1.05626	0.0859225	12.2931	9.86009e-35	2.71704e-33	223435	Trio	triple functional domain (PTPRF interacting)
14201	347.721	1.35231	0.110009	12.2928	9.90575e-35	2.725e-33	14201	Fhl3	four and a half LIM domains 3
14064	320.885	-1.13652	0.0924865	-12.2885	1.04379e-34	2.86653e-33	14064	F2rl2	coagulation factor II (thrombin) receptor-like 2
72475	2144.2	0.625903	0.0509558	12.2832	1.1144e-34	3.05529e-33	72475	Ssbp3	single-stranded DNA binding protein 3
58250	1106.49	-0.66365	0.0540715	-12.2736	1.25591e-34	3.43747e-33	58250	Chst11	carbohydrate sulfotransferase 11
19038	161.76	1.63971	0.133829	12.2522	1.63412e-34	4.46513e-33	19038	Ppic	peptidylprolyl isomerase C
69106	341.128	1.16635	0.095214	12.2498	1.68497e-34	4.59636e-33	69106	Stoml1	stomatin-like 1
69890	460.261	1.36199	0.111241	12.2436	1.81799e-34	4.95089e-33	69890	Zfp219	zinc finger protein 219
15983	395.265	1.13456	0.092786	12.2277	2.21105e-34	6.01125e-33	15983	Ifrd2	interferon-related developmental regulator 2
13498	1652.53	0.945727	0.0774326	12.2136	2.63144e-34	7.14223e-33	13498	Atn1	atrophin 1
70097	68.3725	-2.6685	0.218505	-12.2125	2.66538e-34	7.22229e-33	70097	Sash1	SAM and SH3 domain containing 1
54613	1265.92	-0.639883	0.052421	-12.2066	2.86609e-34	7.75323e-33	54613	St3gal6	ST3 beta-galactoside alpha-2,3-sialyltransferase 6
235047	679.557	-0.894405	0.0733115	-12.2001	3.10544e-34	8.38674e-33	235047	Zfp809	zinc finger protein 809
20719	705.016	-0.907779	0.0744107	-12.1996	3.1243e-34	8.42368e-33	20719	Serpinb6a	serine (or cysteine) peptidase inhibitor, clade B, member 6a
19221	203.511	2.35116	0.192886	12.1893	3.54283e-34	9.53632e-33	19221	Ptgfrn	prostaglandin F2 receptor negative regulator
320116	388.81	-0.996163	0.0817522	-12.1852	3.72924e-34	1.00215e-32	320116	Fndc9	fibronectin type III domain containing 9
15469	1530.45	0.685302	0.056364	12.1585	5.16976e-34	1.3824e-32	15469	Prmt1	protein arginine N-methyltransferase 1
71897	69.8169	2.64352	0.217657	12.1454	6.07151e-34	1.61821e-32	71897	Lypd6b	LY6/PLAUR domain containing 6B
16431	560.868	1.01699	0.0838732	12.1254	7.75225e-34	2.06278e-32	16431	Itm2a	integral membrane protein 2A
19645	2357.51	-0.703073	0.0579915	-12.1237	7.90877e-34	2.10099e-32	19645	Rb1	retinoblastoma 1
20677	74.8232	3.27648	0.270743	12.1018	1.03314e-33	2.73562e-32	20677	Sox4	SRY (sex determining region Y)-box 4
12261	1205.77	0.733194	0.0606026	12.0984	1.07707e-33	2.84733e-32	12261	C1qbp	complement component 1, q subcomponent binding protein
54139	77.2406	3.08372	0.254891	12.0982	1.07961e-33	2.84939e-32	54139	Irf6	interferon regulatory factor 6
12477	8719.12	-0.601451	0.049741	-12.0917	1.16897e-33	3.08026e-32	12477	Ctla4	cytotoxic T-lymphocyte-associated protein 4
13482	3264.59	0.606943	0.0502156	12.0868	1.24097e-33	3.26467e-32	13482	Dpp4	dipeptidylpeptidase 4
142980	150.235	1.52769	0.126407	12.0855	1.26036e-33	3.31032e-32	142980	Tlr3	toll-like receptor 3
13138	420.411	1.09895	0.091037	12.0714	1.49553e-33	3.91536e-32	13138	Dag1	dystroglycan 1
56480	2373.01	-0.612502	0.0507962	-12.058	1.75947e-33	4.5842e-32	56480	Tbk1	TANK-binding kinase 1
16401	32127.9	-0.676587	0.0561488	-12.0499	1.94204e-33	5.05179e-32	16401	Itga4	integrin alpha 4
50524	217.751	1.95183	0.162051	12.0445	2.07213e-33	5.38157e-32	50524	Sall2	sal-like 2 (Drosophila)
57259	4103.99	0.637544	0.0529599	12.0382	2.23692e-33	5.80031e-32	57259	Tob2	transducer of ERBB2, 2
228765	757.794	-0.923465	0.0768551	-12.0157	2.9398e-33	7.61071e-32	228765	Sdcbp2	syndecan binding protein (syntenin) 2
233274	126.651	-1.66936	0.138973	-12.0121	3.07069e-33	7.93692e-32	233274	Siglech	sialic acid binding Ig-like lectin H
100503536	1593.46	-0.815149	0.0678968	-12.0057	3.31664e-33	8.55903e-32	100503536	Gm19757	predicted gene, 19757
110006	1129.32	0.674454	0.0562046	12	3.55396e-33	9.15695e-32	110006	Gusb	glucuronidase, beta
59028	594.282	0.939195	0.0783278	11.9906	3.98115e-33	1.02414e-31	59028	Rcl1	RNA terminal phosphate cyclase-like 1
619313	166.455	1.80987	0.150967	11.9885	4.08027e-33	1.04798e-31	619313	I730030J21Rik	RIKEN cDNA I730030J21 gene
68145	778.066	-0.890565	0.0743145	-11.9837	4.32419e-33	1.10888e-31	68145	Etaa1	Ewing tumor-associated antigen 1
69046	1448.3	-0.645976	0.0539157	-11.9812	4.45715e-33	1.14117e-31	69046	Isca1	iron-sulfur cluster assembly 1 homolog (S. cerevisiae)
65945	1287.25	0.669565	0.0559039	11.9771	4.68639e-33	1.1961e-31	65945	Clstn1	calsyntenin 1
226421	264.636	1.10553	0.0923129	11.9758	4.75556e-33	1.21185e-31	226421	Rab7b	RAB7B, member RAS oncogene family
320951	1106.42	0.750284	0.0627504	11.9567	5.99311e-33	1.52482e-31	320951	Pisd	phosphatidylserine decarboxylase
226169	1364.73	0.682383	0.0570797	11.9549	6.11967e-33	1.55459e-31	226169	Pprc1	peroxisome proliferative activated receptor, gamma, coactivator-related 1
54723	2102.21	-0.624853	0.0522691	-11.9545	6.1472e-33	1.55914e-31	54723	Tfip11	tuftelin interacting protein 11
234311	430.611	1.24882	0.104492	11.9513	6.39002e-33	1.61821e-31	234311	Ddx60	DEAD (Asp-Glu-Ala-Asp) box polypeptide 60
70292	155.282	1.92479	0.161097	11.948	6.64682e-33	1.68062e-31	70292	Afap1	actin filament associated protein 1
101497	3894.84	0.767408	0.064286	11.9374	7.55544e-33	1.9074e-31	101497	Plekhg2	pleckstrin homology domain containing, family G (with RhoGef domain) member 2
69617	1250.93	0.664311	0.0556621	11.9347	7.80158e-33	1.96648e-31	69617	Pitrm1	pitrilysin metallepetidase 1
110606	368.82	1.09523	0.0919029	11.9172	9.62475e-33	2.41853e-31	110606	Fntb	farnesyltransferase, CAAX box, beta
14063	864.871	0.783542	0.0657856	11.9105	1.04306e-32	2.61697e-31	14063	F2rl1	coagulation factor II (thrombin) receptor-like 1
76498	393.217	-1.11444	0.0938122	-11.8795	1.51251e-32	3.78315e-31	76498	Paqr4	progestin and adipoQ receptor family member IV
72020	1532.18	-0.770696	0.0649271	-11.8702	1.69111e-32	4.21688e-31	72020	Zfp654	zinc finger protein 654
52589	821.778	-0.74679	0.0629851	-11.8566	1.98854e-32	4.95095e-31	52589	Ncald	neurocalcin delta
27395	800.993	0.801544	0.0676884	11.8417	2.3766e-32	5.90806e-31	27395	Mrpl15	mitochondrial ribosomal protein L15
68235	410.558	1.03839	0.0878389	11.8215	3.02157e-32	7.49995e-31	68235	Mturn	maturin, neural progenitor differentiation regulator homolog (Xenopus)
22319	1476.95	-0.609096	0.0515292	-11.8204	3.06155e-32	7.58759e-31	22319	Vamp3	vesicle-associated membrane protein 3
16153	464.08	-2.07678	0.175987	-11.8007	3.87009e-32	9.57685e-31	16153	Il10	interleukin 10
27410	1518.4	0.82157	0.0696741	11.7916	4.31211e-32	1.06545e-30	27410	Abca3	ATP-binding cassette, sub-family A (ABC1), member 3
14815	2980.44	-0.603352	0.0511746	-11.7901	4.39166e-32	1.08345e-30	14815	Nr3c1	nuclear receptor subfamily 3, group C, member 1
319293	160.686	1.3709	0.116282	11.7895	4.42164e-32	1.0892e-30	319293	A530099J19Rik	RIKEN cDNA A530099J19 gene
54725	226.588	1.30774	0.111044	11.7768	5.14351e-32	1.2651e-30	54725	Cadm1	cell adhesion molecule 1
100416706	718.796	-1.02867	0.0873874	-11.7714	5.48073e-32	1.34601e-30	100416706	Zfp729b	zinc finger protein 729b
56431	836.077	-0.775798	0.0659226	-11.7683	5.68494e-32	1.39405e-30	56431	Dstn	destrin
71398	296.277	-1.12601	0.0957042	-11.7655	5.8792e-32	1.43952e-30	71398	5430427O19Rik	RIKEN cDNA 5430427O19 gene
14107	43.0625	-3.17554	0.269941	-11.7638	5.99707e-32	1.46617e-30	14107	Fat1	FAT tumor suppressor homolog 1 (Drosophila)
106633	811.206	0.814338	0.069328	11.7462	7.38898e-32	1.80105e-30	106633	Ift140	intraflagellar transport 140
16952	370.512	-1.04703	0.0892076	-11.737	8.23522e-32	2.00431e-30	16952	Anxa1	annexin A1
69632	1153.58	-0.758161	0.0646118	-11.7341	8.52434e-32	2.07158e-30	69632	Arhgef12	Rho guanine nucleotide exchange factor (GEF) 12
17750	114.426	-1.66228	0.141762	-11.7258	9.3991e-32	2.28075e-30	17750	Mt2	metallothionein 2
78309	195.181	1.45595	0.124213	11.7214	9.89874e-32	2.39841e-30	78309	Cul9	cullin 9
226089	1973.39	-0.589539	0.05036	-11.7065	1.18087e-31	2.85692e-30	226089	Ric1	RAB6A GEF complex partner 1
14635	290.293	1.25088	0.106897	11.7018	1.24836e-31	3.01572e-30	14635	Galk1	galactokinase 1
100198	766.772	0.904044	0.077301	11.6951	1.35001e-31	3.25646e-30	100198	H6pd	hexose-6-phosphate dehydrogenase (glucose 1-dehydrogenase)
56857	316.4	-1.44223	0.123322	-11.6949	1.3542e-31	3.26171e-30	56857	Slc37a2	solute carrier family 37 (glycerol-3-phosphate transporter), member 2
71310	384.93	0.932827	0.0797929	11.6906	1.42364e-31	3.42389e-30	71310	Tbc1d9	TBC1 domain family, member 9
230603	86.0589	1.90145	0.162717	11.6856	1.50994e-31	3.62608e-30	230603	Ttc39a	tetratricopeptide repeat domain 39A
65112	147.531	1.78564	0.152866	11.6811	1.59315e-31	3.82027e-30	65112	Pmepa1	prostate transmembrane protein, androgen induced 1
106042	138.992	2.76051	0.23656	11.6694	1.82766e-31	4.36971e-30	106042	Prickle1	prickle homolog 1 (Drosophila)
18747	1169.31	0.685986	0.0588388	11.6587	2.07088e-31	4.94395e-30	18747	Prkaca	protein kinase, cAMP dependent, catalytic, alpha
54373	152.46	-1.43739	0.123291	-11.6585	2.0774e-31	4.95226e-30	54373	Prss16	protease, serine 16 (thymus)
233812	633.139	-0.948638	0.0813795	-11.657	2.11437e-31	5.02763e-30	233812	BC030336	cDNA sequence BC030336
75869	917.395	-0.879538	0.0754519	-11.6569	2.1152e-31	5.02763e-30	75869	Arl5b	ADP-ribosylation factor-like 5B
19377	2400.86	0.898938	0.0771551	11.651	2.26652e-31	5.37942e-30	19377	Rai1	retinoic acid induced 1
66109	1557.36	0.684141	0.058741	11.6467	2.38411e-31	5.65027e-30	66109	Tspan13	tetraspanin 13
244879	1506.17	-0.667794	0.0573852	-11.637	2.67143e-31	6.32198e-30	244879	Npat	nuclear protein in the AT region
67168	952.706	-0.820292	0.0705036	-11.6347	2.74411e-31	6.48455e-30	67168	Lpar6	lysophosphatidic acid receptor 6
194401	197.14	1.66973	0.143842	11.6081	3.74751e-31	8.83001e-30	194401	Mical3	microtubule associated monooxygenase, calponin and LIM domain containing 3
20947	833.684	-0.774802	0.0667879	-11.6009	4.07589e-31	9.58984e-30	20947	Swap70	SWA-70 protein
13010	2922.97	0.739037	0.0637838	11.5866	4.81872e-31	1.13212e-29	13010	Cst3	cystatin C
12519	170.449	-1.4097	0.121686	-11.5847	4.92408e-31	1.1552e-29	12519	Cd80	CD80 antigen
69169	65.3248	-2.31405	0.199801	-11.5818	5.09644e-31	1.19392e-29	69169	Fcmr	Fc fragment of IgM receptor
229900	4233.16	-0.62013	0.0535842	-11.573	5.64658e-31	1.32089e-29	229900	Gbp7	guanylate binding protein 7
16656	999.847	2.20891	0.191291	11.5474	7.60973e-31	1.77502e-29	16656	Hivep3	human immunodeficiency virus type I enhancer binding protein 3
224840	109.994	1.73824	0.150604	11.5418	8.12178e-31	1.88904e-29	224840	Treml4	triggering receptor expressed on myeloid cells-like 4
227737	507.303	-0.939737	0.0814248	-11.5412	8.18047e-31	1.89997e-29	227737	Fam129b	family with sequence similarity 129, member B
14127	89.1304	-1.91711	0.166339	-11.5253	9.83382e-31	2.27747e-29	14127	Fcer1g	Fc receptor, IgE, high affinity I, gamma polypeptide
52463	221.451	1.43544	0.124578	11.5224	1.0171e-30	2.35221e-29	52463	Tet1	tet methylcytosine dioxygenase 1
14042	953.603	1.17414	0.101913	11.521	1.03413e-30	2.38819e-29	14042	Ext1	exostoses (multiple) 1
54698	810.82	0.709347	0.0615867	11.5179	1.07243e-30	2.47313e-29	54698	Crtam	cytotoxic and regulatory T cell molecule
230761	1345.02	0.766941	0.0666886	11.5003	1.31414e-30	3.02196e-29	230761	Zfp362	zinc finger protein 362
242126	681.506	1.17236	0.101973	11.4968	1.36864e-30	3.14284e-29	242126	Slc22a15	solute carrier family 22 (organic anion/cation transporter), member 15
16918	197.229	1.27858	0.11131	11.4866	1.53975e-30	3.52582e-29	16918	Mycl	v-myc myelocytomatosis viral oncogene homolog, lung carcinoma derived (avian)
72404	957.874	-0.700816	0.061033	-11.4826	1.61404e-30	3.68555e-29	72404	Wdr44	WD repeat domain 44
66659	410.75	1.00885	0.0879282	11.4736	1.79033e-30	4.07664e-29	66659	Acp6	acid phosphatase 6, lysophosphatidic
18105	518.076	-0.844391	0.0736157	-11.4703	1.86076e-30	4.23109e-29	18105	Nqo2	NAD(P)H dehydrogenase, quinone 2
236285	330.354	-1.28209	0.111963	-11.451	2.32483e-30	5.27156e-29	236285	Lancl3	LanC lantibiotic synthetase component C-like 3 (bacterial)
56318	855.542	-0.732218	0.0639638	-11.4474	2.42353e-30	5.48772e-29	56318	Acpp	acid phosphatase, prostate
231506	1124.75	-0.723856	0.0633033	-11.4347	2.80408e-30	6.31422e-29	231506	Lin54	lin-54 homolog (C. elegans)
231207	608.445	-0.89606	0.0784131	-11.4274	3.05002e-30	6.85854e-29	231207	Cpeb2	cytoplasmic polyadenylation element binding protein 2
229731	1046.95	-0.826208	0.0724729	-11.4002	4.16932e-30	9.34962e-29	229731	Slc25a24	solute carrier family 25 (mitochondrial carrier, phosphate carrier), member 24
73016	207.502	-1.33055	0.116736	-11.3979	4.28524e-30	9.59634e-29	73016	Kremen2	kringle containing transmembrane protein 2
12053	1956.52	0.734111	0.0644129	11.397	4.33021e-30	9.68372e-29	12053	Bcl6	B cell leukemia/lymphoma 6
74360	1625.26	-0.594204	0.0521546	-11.3931	4.52455e-30	1.00905e-28	74360	Cep57	centrosomal protein 57
12977	452.942	-1.53855	0.135284	-11.3727	5.7196e-30	1.27208e-28	12977	Csf1	colony stimulating factor 1 (macrophage)
74205	196.313	2.33045	0.205135	11.3605	6.57332e-30	1.45598e-28	74205	Acsl3	acyl-CoA synthetase long-chain family member 3
68018	2351.91	-0.589512	0.051941	-11.3496	7.44752e-30	1.64737e-28	68018	Col4a3bp	collagen, type IV, alpha 3 (Goodpasture antigen) binding protein
243958	92.8552	-1.82686	0.161015	-11.3459	7.77207e-30	1.71682e-28	243958	Siglecg	sialic acid binding Ig-like lectin G
19248	1643.78	-0.631291	0.0557413	-11.3254	9.82553e-30	2.16455e-28	19248	Ptpn12	protein tyrosine phosphatase, non-receptor type 12
30939	1030.04	-0.744364	0.0657409	-11.3227	1.01315e-29	2.22893e-28	30939	Pttg1	pituitary tumor-transforming gene 1
19713	208.95	-1.1999	0.10604	-11.3156	1.09859e-29	2.41364e-28	19713	Ret	ret proto-oncogene
20706	61.6572	-2.43824	0.215956	-11.2905	1.46283e-29	3.20954e-28	20706	Serpinb9b	serine (or cysteine) peptidase inhibitor, clade B, member 9b
319352	78.9412	1.97632	0.175396	11.2678	1.89323e-29	4.14267e-28	319352	Pianp	PILR alpha associated neural protein
18673	1521.96	0.653053	0.0580033	11.2589	2.0935e-29	4.57475e-28	18673	Phb	prohibitin
66912	2201.32	0.593843	0.052773	11.2528	2.24427e-29	4.89106e-28	66912	Bzw2	basic leucine zipper and W2 domains 2
22709	872.755	-0.761644	0.0677516	-11.2417	2.54385e-29	5.53653e-28	22709	Zfp51	zinc finger protein 51
224691	455.791	-1.04433	0.0929447	-11.236	2.71412e-29	5.89922e-28	224691	Zfp472	zinc finger protein 472
17329	236.477	1.12707	0.100472	11.2178	3.33598e-29	7.22188e-28	17329	Cxcl9	chemokine (C-X-C motif) ligand 9
16612	55.1807	-2.39612	0.213639	-11.2157	3.41431e-29	7.38162e-28	16612	Klk1	kallikrein 1
21946	895.883	-0.763618	0.0681223	-11.2095	3.6617e-29	7.89548e-28	21946	Pglyrp1	peptidoglycan recognition protein 1
57377	1723.78	0.644172	0.0574764	11.2076	3.74232e-29	8.05863e-28	57377	Mogs	mannosyl-oligosaccharide glucosidase
18032	140.914	2.0185	0.180161	11.2039	3.90258e-29	8.3926e-28	18032	Nfix	nuclear factor I/X
268390	597.131	-0.808464	0.072216	-11.1951	4.30952e-29	9.2555e-28	268390	Ahsa2	AHA1, activator of heat shock protein ATPase 2
269614	1409.45	0.622449	0.055622	11.1907	4.52857e-29	9.70033e-28	269614	Pank4	pantothenate kinase 4
236366	358.767	-1.26261	0.113138	-11.1599	6.40825e-29	1.36726e-27	236366	5730507C01Rik	RIKEN cDNA 5730507C01 gene
77056	1393.2	0.678382	0.0608731	11.1442	7.64319e-29	1.62861e-27	77056	Tmco4	transmembrane and coiled-coil domains 4
58244	1646.61	0.658488	0.0591343	11.1355	8.43026e-29	1.79397e-27	58244	Stx6	syntaxin 6
54710	786.431	-0.709768	0.0637462	-11.1343	8.5435e-29	1.81569e-27	54710	Hs3st3b1	heparan sulfate (glucosamine) 3-O-sulfotransferase 3B1
230857	1992.16	0.609934	0.0547998	11.1302	8.94225e-29	1.89548e-27	230857	Ece1	endothelin converting enzyme 1
20688	3229.69	-0.610412	0.0548932	-11.12	1.0028e-28	2.12285e-27	20688	Sp4	trans-acting transcription factor 4
18132	114.822	1.59015	0.143015	11.1187	1.01725e-28	2.15064e-27	18132	Notch4	notch 4
18213	471.778	2.16251	0.194508	11.1179	1.02692e-28	2.16546e-27	18213	Ntrk3	neurotrophic tyrosine kinase, receptor, type 3
68861	994.626	-0.720006	0.0647606	-11.118	1.02576e-28	2.16546e-27	68861	1190002N15Rik	RIKEN cDNA 1190002N15 gene
210145	36.9666	3.27089	0.294358	11.112	1.09726e-28	2.3078e-27	210145	Irgc1	immunity-related GTPase family, cinema 1
12504	10628.9	0.625968	0.0564174	11.0953	1.3222e-28	2.77731e-27	12504	Cd4	CD4 antigen
319520	1245.41	-0.755848	0.0681789	-11.0862	1.46318e-28	3.06946e-27	319520	Dusp4	dual specificity phosphatase 4
78697	573.321	0.833779	0.0753319	11.0681	1.79229e-28	3.75504e-27	78697	Pus7	pseudouridylate synthase 7 homolog (S. cerevisiae)
70574	334.204	1.1655	0.105357	11.0624	1.90919e-28	3.9948e-27	70574	Cpm	carboxypeptidase M
108052	448.671	0.941287	0.0851485	11.0547	2.08147e-28	4.3441e-27	108052	Slc14a1	solute carrier family 14 (urea transporter), member 1
71946	1863.38	0.60464	0.0547326	11.0471	2.26287e-28	4.71663e-27	71946	Endod1	endonuclease domain containing 1
606736	1635.72	-0.831853	0.0753125	-11.0454	2.30838e-28	4.80534e-27	606736	C920009B18Rik	RIKEN cDNA C920009B18 gene
77300	798.264	-0.830898	0.0752365	-11.0438	2.34868e-28	4.88297e-27	77300	Raph1	Ras association (RalGDS/AF-6) and pleckstrin homology domains 1
69399	831.683	-0.657358	0.0595421	-11.0402	2.44396e-28	5.07458e-27	69399	1700025G04Rik	RIKEN cDNA 1700025G04 gene
320267	537.19	0.979572	0.0890887	10.9955	4.01839e-28	8.30127e-27	320267	Fubp3	far upstream element (FUSE) binding protein 3
16184	992.349	-0.765394	0.0696141	-10.9948	4.04752e-28	8.35084e-27	16184	Il2ra	interleukin 2 receptor, alpha chain
252972	1176.97	0.660197	0.0601269	10.9801	4.76626e-28	9.82128e-27	252972	Tpcn1	two pore channel 1
20017	812.75	0.725205	0.0661167	10.9686	5.41247e-28	1.11106e-26	20017	Polr1b	polymerase (RNA) I polypeptide B
100039864	832.914	0.754869	0.0688894	10.9577	6.10287e-28	1.24963e-26	100039864	Snhg12	small nucleolar RNA host gene 12
170749	1217.98	0.606789	0.055505	10.9322	8.09035e-28	1.65242e-26	170749	Mtmr4	myotubularin related protein 4
17118	271.651	1.11478	0.102009	10.9282	8.44645e-28	1.72299e-26	17118	Marcks	myristoylated alanine rich protein kinase C substrate
71709	39.4059	3.18803	0.29223	10.9093	1.04052e-27	2.11459e-26	71709	Syde1	synapse defective 1, Rho GTPase, homolog 1 (C. elegans)
80732	1022.84	-0.647407	0.0593905	-10.9008	1.14187e-27	2.31766e-26	80732	Mynn	myoneurin
20286	1190.26	0.729006	0.0668775	10.9006	1.14485e-27	2.32081e-26	20286	Zc3h7b	zinc finger CCCH type containing 7B
70101	137.233	-1.55892	0.143307	-10.8782	1.46462e-27	2.96166e-26	70101	Cyp4f16	cytochrome P450, family 4, subfamily f, polypeptide 16
67895	878.822	0.744921	0.0685691	10.8638	1.71481e-27	3.46328e-26	67895	Ppa1	pyrophosphatase (inorganic) 1
209225	704.342	0.862708	0.0794404	10.8598	1.79105e-27	3.61277e-26	209225	Zfp710	zinc finger protein 710
81907	22.1164	4.21804	0.388669	10.8525	1.93956e-27	3.90265e-26	81907	Tmem108	transmembrane protein 108
74349	1391.25	-0.612536	0.0564757	-10.846	2.08305e-27	4.18619e-26	74349	Fam160a2	family with sequence similarity 160, member A2
18799	125.767	-1.62502	0.149839	-10.8451	2.10429e-27	4.22366e-26	18799	Plcd1	phospholipase C, delta 1
22063	149.601	-1.39809	0.129	-10.8379	2.277e-27	4.55905e-26	22063	Trpc1	transient receptor potential cation channel, subfamily C, member 1
13730	1763.04	-0.593728	0.0548004	-10.8344	2.36614e-27	4.7317e-26	13730	Emp1	epithelial membrane protein 1
233115	729.718	0.804661	0.0742931	10.8309	2.45766e-27	4.90266e-26	233115	Dpy19l3	dpy-19-like 3 (C. elegans)
224116	106.512	-1.73366	0.160304	-10.8148	2.92944e-27	5.82948e-26	224116	Muc20	mucin 20
13875	904.271	0.805739	0.0745548	10.8073	3.17749e-27	6.30764e-26	13875	Erf	Ets2 repressor factor
70350	114.305	1.56116	0.144629	10.7943	3.66352e-27	7.24592e-26	70350	Basp1	brain abundant, membrane attached signal protein 1
668661	1338.52	0.613545	0.0568777	10.7871	3.961e-27	7.82479e-26	668661	2410002F23Rik	RIKEN cDNA 2410002F23 gene
12362	1595.64	-0.713229	0.0661255	-10.786	4.00897e-27	7.90992e-26	12362	Casp1	caspase 1
433375	397.56	0.926792	0.0859711	10.7803	4.26645e-27	8.40775e-26	433375	Creg1	cellular repressor of E1A-stimulated genes 1
11303	145.665	1.66302	0.154743	10.747	6.12356e-27	1.20529e-25	11303	Abca1	ATP-binding cassette, sub-family A (ABC1), member 1
14017	887.127	-0.763959	0.071116	-10.7424	6.43209e-27	1.26296e-25	14017	Evi2a	ecotropic viral integration site 2a
239849	208.928	-1.24088	0.115523	-10.7414	6.50359e-27	1.27392e-25	239849	Cd200r4	CD200 receptor 4
94232	1250.79	0.677067	0.0630332	10.7414	6.50272e-27	1.27392e-25	94232	Ubqln4	ubiquilin 4
320181	83.7455	1.72999	0.161081	10.7399	6.6137e-27	1.29393e-25	320181	Fndc7	fibronectin type III domain containing 7
14998	979.178	0.775226	0.0722364	10.7318	7.21722e-27	1.40862e-25	14998	H2-DMa	histocompatibility 2, class II, locus DMa
76108	559.445	-0.759619	0.0708099	-10.7276	7.55432e-27	1.47264e-25	76108	Rap2a	RAS related protein 2a
102626	1273.79	-0.614002	0.0572575	-10.7235	7.89333e-27	1.53688e-25	102626	Mapkapk3	mitogen-activated protein kinase-activated protein kinase 3
104215	267.562	-1.02585	0.0956782	-10.7218	8.03947e-27	1.56347e-25	104215	Rhoq	ras homolog gene family, member Q
17858	193.041	1.4697	0.137202	10.712	8.94267e-27	1.73704e-25	17858	Mx2	MX dynamin-like GTPase 2
99003	139.839	1.79461	0.167678	10.7027	9.88307e-27	1.91741e-25	99003	Qser1	glutamine and serine rich 1
22612	77.3841	-2.30889	0.215837	-10.6974	1.04683e-26	2.02853e-25	22612	Yes1	Yamaguchi sarcoma viral (v-yes) oncogene homolog 1
12323	656.915	-0.804826	0.0753442	-10.682	1.23592e-26	2.38924e-25	12323	Camk2b	calcium/calmodulin-dependent protein kinase II, beta
76132	95.5773	-1.61435	0.151205	-10.6765	1.31055e-26	2.53052e-25	76132	Faxc	failed axon connections homolog (Drosophila)
74132	1593.79	-0.5877	0.0550627	-10.6733	1.3575e-26	2.61805e-25	74132	Rnf6	ring finger protein (C3H2C3 type) 6
208198	584.877	0.851372	0.0798613	10.6606	1.55533e-26	2.99605e-25	208198	Btbd2	BTB (POZ) domain containing 2
17760	269.717	-1.55703	0.146403	-10.6353	2.04242e-26	3.91576e-25	17760	Map6	microtubule-associated protein 6
104086	166.51	1.21264	0.114101	10.6278	2.21192e-26	4.23573e-25	104086	Cyp27a1	cytochrome P450, family 27, subfamily a, polypeptide 1
18987	2072	0.713087	0.0671277	10.6229	2.3332e-26	4.45748e-25	18987	Pou2f2	POU domain, class 2, transcription factor 2
14571	1000.27	-0.634026	0.0598705	-10.59	3.31723e-26	6.30042e-25	14571	Gpd2	glycerol phosphate dehydrogenase 2, mitochondrial
214804	53.3037	2.52609	0.238634	10.5856	3.47451e-26	6.59144e-25	214804	Syde2	synapse defective 1, Rho GTPase, homolog 2 (C. elegans)
14744	1439.37	-0.630185	0.0595742	-10.5781	3.76316e-26	7.1224e-25	14744	Gpr65	G-protein coupled receptor 65
71887	729.455	-0.723115	0.0683589	-10.5782	3.76107e-26	7.1224e-25	71887	Ppm1j	protein phosphatase 1J
668128	838.797	-0.773595	0.0732099	-10.5668	4.24733e-26	8.02942e-25	668128	Gm8989	very large inducible GTPase 1 pseudogene
27027	1705.14	0.63091	0.0598015	10.5501	5.07542e-26	9.58376e-25	27027	Tspan32	tetraspanin 32
80289	869.367	-0.806942	0.0765025	-10.5479	5.19351e-26	9.79537e-25	80289	Lysmd3	LysM, putative peptidoglycan-binding, domain containing 3
192657	431.444	-0.966989	0.0918637	-10.5263	6.53219e-26	1.22917e-24	192657	Ell2	elongation factor RNA polymerase II 2
67785	904.62	0.789479	0.0750106	10.5249	6.63306e-26	1.24671e-24	67785	Zmym4	zinc finger, MYM-type 4
211548	1438.05	0.59427	0.0564999	10.5181	7.13207e-26	1.33895e-24	211548	Nomo1	nodal modulator 1
237823	930.077	0.699006	0.0664667	10.5166	7.2416e-26	1.35795e-24	237823	Pfas	phosphoribosylformylglycinamidine synthase (FGAR amidotransferase)
65111	1281.98	0.642751	0.0611212	10.516	7.28997e-26	1.36544e-24	65111	Dap3	death associated protein 3
353187	1514.71	-0.690839	0.0657373	-10.5091	7.84454e-26	1.46425e-24	353187	Nr1d2	nuclear receptor subfamily 1, group D, member 2
13998	317.062	-1.0683	0.101672	-10.5074	7.98886e-26	1.48948e-24	13998	Fgd6	FYVE, RhoGEF and PH domain containing 6
93759	1452.57	-0.683984	0.0651485	-10.4988	8.7441e-26	1.62843e-24	93759	Sirt1	sirtuin 1
213053	450.554	0.908528	0.0865505	10.4971	8.90857e-26	1.65716e-24	213053	Slc39a14	solute carrier family 39 (zinc transporter), member 14
12421	2144.07	-0.613018	0.0584216	-10.493	9.30187e-26	1.72637e-24	12421	Rb1cc1	RB1-inducible coiled-coil 1
77582	1442.6	0.641364	0.0611606	10.4866	9.95883e-26	1.84619e-24	77582	Mboat7	membrane bound O-acyltransferase domain containing 7
233038	113.743	-1.48089	0.141287	-10.4814	1.05135e-25	1.9468e-24	233038	Nccrp1	non-specific cytotoxic cell receptor protein 1 homolog (zebrafish)
71653	228.306	1.13308	0.1082	10.4721	1.16088e-25	2.14717e-24	71653	Shtn1	shootin 1
75767	1486.02	0.676375	0.0646092	10.4687	1.20259e-25	2.22178e-24	75767	Rab11fip1	RAB11 family interacting protein 1 (class I)
242860	3020.03	-0.630301	0.0602098	-10.4684	1.20654e-25	2.22656e-24	242860	Rsbn1l	round spermatid basic protein 1-like
231002	418.345	1.00436	0.0959458	10.468	1.21184e-25	2.23379e-24	231002	Plekhn1	pleckstrin homology domain containing, family N member 1
268822	402.763	1.03518	0.0989022	10.4667	1.22863e-25	2.26218e-24	268822	Adck5	aarF domain containing kinase 5
69784	378.896	-0.851496	0.0814979	-10.4481	1.4953e-25	2.74695e-24	69784	1500009L16Rik	RIKEN cDNA 1500009L16 gene
73112	2095.74	-0.608891	0.0583212	-10.4403	1.62293e-25	2.97805e-24	73112	Abracl	ABRA C-terminal like
228005	3109.89	-0.638966	0.0612076	-10.4393	1.63959e-25	3.00468e-24	228005	Ppig	peptidyl-prolyl isomerase G (cyclophilin G)
66953	857.853	0.707599	0.0677826	10.4392	1.64113e-25	3.00468e-24	66953	Cdca7	cell division cycle associated 7
382867	3054.64	-0.603423	0.0578507	-10.4307	1.7957e-25	3.28027e-24	382867	Zfp488	zinc finger protein 488
14467	518.05	0.875555	0.0839969	10.4237	1.93368e-25	3.52441e-24	14467	Gbas	glioblastoma amplified sequence
380969	874.376	0.812721	0.0779708	10.4234	1.93894e-25	3.53004e-24	380969	Nckap5l	NCK-associated protein 5-like
77781	1304.68	-0.675522	0.064887	-10.4107	2.21471e-25	4.02311e-24	77781	Epm2aip1	EPM2A (laforin) interacting protein 1
26885	1948.23	-0.651486	0.062589	-10.409	2.25675e-25	4.0949e-24	26885	Casp8ap2	caspase 8 associated protein 2
170756	817.351	0.624944	0.0601056	10.3974	2.54688e-25	4.61104e-24	170756	Slc8b1	solute carrier family 8 (sodium/lithium/calcium exchanger), member B1
109246	60.6138	2.14218	0.206134	10.3922	2.69195e-25	4.86828e-24	109246	Tspan9	tetraspanin 9
207965	522.718	-0.889377	0.0858015	-10.3655	3.55824e-25	6.41351e-24	207965	Vcpkmt	valosin containing protein lysine (K) methyltransferase
194388	4295.48	0.612326	0.0591248	10.3565	3.91031e-25	7.0325e-24	194388	Tet3	tet methylcytosine dioxygenase 3
21413	220.871	-1.21213	0.11704	-10.3566	3.90768e-25	7.0325e-24	21413	Tcf4	transcription factor 4
74352	921.158	-0.639829	0.061784	-10.3559	3.93436e-25	7.06794e-24	74352	Zfp84	zinc finger protein 84
212728	360.426	1.06514	0.102893	10.352	4.09974e-25	7.35691e-24	212728	Gm17296	predicted gene, 17296
74195	828.93	0.68648	0.0663341	10.3488	4.23604e-25	7.59311e-24	74195	Elp3	elongator acetyltransferase complex subunit 3
100048658	223.51	-1.24802	0.120598	-10.3486	4.24739e-25	7.60508e-24	100048658	Ddx43	DEAD (Asp-Glu-Ala-Asp) box polypeptide 43
269951	652.984	0.774819	0.075027	10.3272	5.30835e-25	9.48387e-24	269951	Idh2	isocitrate dehydrogenase 2 (NADP+), mitochondrial
16832	240.072	1.77068	0.171608	10.3182	5.82982e-25	1.04041e-23	16832	Ldhb	lactate dehydrogenase B
85030	472.941	1.35449	0.131376	10.31	6.35022e-25	1.13204e-23	85030	Tnfrsf25	tumor necrosis factor receptor superfamily, member 25
50782	119.748	1.58281	0.153532	10.3093	6.39753e-25	1.13922e-23	50782	Rgs11	regulator of G-protein signaling 11
667754	207.614	2.94806	0.286202	10.3006	7.00144e-25	1.24404e-23	667754	Ces2d-ps	carboxylesterase 2D, pseudogene
18479	192.999	1.11839	0.108578	10.3003	7.02135e-25	1.24621e-23	18479	Pak1	p21 protein (Cdc42/Rac)-activated kinase 1
223753	624.033	0.681665	0.0662077	10.2959	7.35646e-25	1.30427e-23	223753	Cerk	ceramide kinase
73130	2075.73	-0.690362	0.0670978	-10.2889	7.9073e-25	1.39888e-23	73130	Tmed5	transmembrane emp24 protein transport domain containing 5
26405	2715.63	-0.609207	0.0593416	-10.2661	1.0017e-24	1.76251e-23	26405	Map3k2	mitogen-activated protein kinase kinase kinase 2
216810	531.532	0.883012	0.0860457	10.2621	1.04374e-24	1.83252e-23	216810	Tom1l2	target of myb1-like 2 (chicken)
71707	412.513	0.924796	0.0902276	10.2496	1.18842e-24	2.08429e-23	71707	Ubiad1	UbiA prenyltransferase domain containing 1
22381	856.269	-0.814536	0.0794752	-10.2489	1.19654e-24	2.09627e-23	22381	Wbp5	WW domain binding protein 5
71974	744.143	0.770921	0.0752363	10.2467	1.22505e-24	2.1416e-23	71974	Prmt3	protein arginine N-methyltransferase 3
232286	1862.22	-0.599028	0.0585158	-10.237	1.35312e-24	2.36041e-23	232286	Tmf1	TATA element modulatory factor 1
14958	977.392	-0.684026	0.0668892	-10.2263	1.51252e-24	2.63565e-23	14958	H1f0	H1 histone family, member 0
77106	893.711	0.66703	0.0654836	10.1862	2.28494e-24	3.96462e-23	77106	Tmem181a	transmembrane protein 181A
17060	65.0594	-1.95937	0.192362	-10.1859	2.29261e-24	3.97369e-23	17060	Blnk	B cell linker
24056	807.677	0.695574	0.0683234	10.1806	2.42028e-24	4.18605e-23	24056	Sh3bp5	SH3-domain binding protein 5 (BTK-associated)
17918	1176.95	-0.703946	0.0691575	-10.1789	2.46375e-24	4.25219e-23	17918	Myo5a	myosin VA
15168	64.4944	2.24918	0.221124	10.1716	2.65603e-24	4.57919e-23	15168	Hcn3	hyperpolarization-activated, cyclic nucleotide-gated K+ 3
212167	1180.94	-0.665176	0.0654218	-10.1675	2.76946e-24	4.76969e-23	212167	Gsap	gamma-secretase activating protein
56176	255.528	1.13319	0.111459	10.1668	2.78846e-24	4.79732e-23	56176	Pigp	phosphatidylinositol glycan anchor biosynthesis, class P
333050	67.3392	3.22892	0.317718	10.1628	2.90507e-24	4.9874e-23	333050	Ksr2	kinase suppressor of ras 2
109978	35.2623	2.9363	0.289338	10.1483	3.37054e-24	5.77432e-23	109978	Art4	ADP-ribosyltransferase 4
78751	278.879	1.25784	0.124031	10.1414	3.61958e-24	6.19444e-23	78751	Zc3h6	zinc finger CCCH type containing 6
225010	995.558	0.715232	0.0705478	10.1383	3.73723e-24	6.38905e-23	225010	Lclat1	lysocardiolipin acyltransferase 1
229694	2512.08	0.675047	0.0665995	10.1359	3.82775e-24	6.53007e-23	229694	AI504432	expressed sequence AI504432
11603	500.373	0.936455	0.0924481	10.1295	4.08664e-24	6.96442e-23	11603	Agrn	agrin
17133	1107.8	0.690142	0.0683451	10.0979	5.64307e-24	9.6068e-23	17133	Maff	v-maf musculoaponeurotic fibrosarcoma oncogene family, protein F (avian)
109263	2369.73	-0.60981	0.0604	-10.0962	5.74308e-24	9.75664e-23	109263	Rlf	rearranged L-myc fusion sequence
54614	104.217	2.10708	0.208747	10.0939	5.87599e-24	9.97201e-23	54614	Prpf40b	PRP40 pre-mRNA processing factor 40 homolog B (yeast)
77045	444.413	0.863383	0.0855843	10.0881	6.23673e-24	1.05732e-22	77045	Bcl7a	B cell CLL/lymphoma 7A
382056	611.96	0.863581	0.0856942	10.0775	6.94935e-24	1.17445e-22	382056	Crtc1	CREB regulated transcription coactivator 1
70178	628.01	0.834325	0.0828742	10.0674	7.70143e-24	1.29886e-22	70178	Abhd17c	abhydrolase domain containing 17C
234671	196.349	2.62733	0.261354	10.0528	8.93188e-24	1.50326e-22	234671	Ces2c	carboxylesterase 2C
50790	1905.68	-0.657605	0.0654581	-10.0462	9.54767e-24	1.60523e-22	50790	Acsl4	acyl-CoA synthetase long-chain family member 4
16443	320.769	-0.972625	0.0968449	-10.0431	9.85087e-24	1.6545e-22	16443	Itsn1	intersectin 1 (SH3 domain protein 1A)
11820	196.777	1.19981	0.11947	10.0427	9.88879e-24	1.65915e-22	11820	App	amyloid beta (A4) precursor protein
217430	1085.69	-0.5857	0.05839	-10.0308	1.11577e-23	1.8682e-22	217430	Pqlc3	PQ loop repeat containing
67035	546.835	-0.879528	0.0877179	-10.0268	1.16247e-23	1.94438e-22	67035	Dnajb4	DnaJ (Hsp40) homolog, subfamily B, member 4
73368	110.075	1.73016	0.172594	10.0245	1.18958e-23	1.98769e-22	73368	Col20a1	collagen, type XX, alpha 1
107094	913.984	0.620466	0.061905	10.0229	1.2093e-23	2.01856e-22	107094	Rrp12	ribosomal RNA processing 12 homolog (S. cerevisiae)
64297	43.4655	3.24411	0.323678	10.0226	1.21236e-23	2.02159e-22	64297	Gprc5b	G protein-coupled receptor, family C, group 5, member B
194655	696.646	-0.676311	0.0675007	-10.0193	1.25377e-23	2.0885e-22	194655	Klf11	Kruppel-like factor 11
70546	705.536	-0.724445	0.0723253	-10.0165	1.29022e-23	2.14702e-22	70546	Zdhhc2	zinc finger, DHHC domain containing 2
195434	148.548	2.20432	0.220177	10.0116	1.35569e-23	2.25136e-22	195434	Utp14b	UTP14, U3 small nucleolar ribonucleoprotein, homolog B (yeast)
15159	962.384	-0.668209	0.0668422	-9.99681	1.57381e-23	2.60826e-22	15159	Hccs	holocytochrome c synthetase
328451	657.392	0.701865	0.0703032	9.98341	1.80166e-23	2.97979e-22	328451	Gm5088	poly(A)-binding protein, cytoplasmic pseudogene
72160	287.506	-0.921534	0.0923283	-9.98105	1.84497e-23	3.04832e-22	72160	Tmem163	transmembrane protein 163
66813	80.5796	1.74571	0.175039	9.97328	1.99535e-23	3.29343e-22	66813	Bcl2l14	BCL2-like 14 (apoptosis facilitator)
74777	265.809	-0.980928	0.0984022	-9.96856	2.09243e-23	3.45017e-22	74777	Sepn1	selenoprotein N, 1
328734	807.204	0.713979	0.0717706	9.94807	2.57133e-23	4.22269e-22	328734	Pisd-ps2	phosphatidylserine decarboxylase, pseudogene 2
216543	944.713	0.609621	0.0613528	9.93632	2.8932e-23	4.7417e-22	216543	Cep68	centrosomal protein 68
67088	268.403	1.26175	0.127099	9.9273	3.16712e-23	5.18019e-22	67088	Cand2	cullin-associated and neddylation-dissociated 2 (putative)
14130	143.18	-1.22714	0.123775	-9.91423	3.61022e-23	5.88715e-22	14130	Fcgr2b	Fc receptor, IgG, low affinity IIb
69806	350.302	1.02933	0.103985	9.89883	4.21175e-23	6.85432e-22	69806	Slc39a11	solute carrier family 39 (metal ion transporter), member 11
14786	272.747	-1.10291	0.111441	-9.89678	4.29877e-23	6.98895e-22	14786	Grb7	growth factor receptor bound protein 7
74374	897.115	0.622839	0.0629568	9.89311	4.45937e-23	7.24279e-22	74374	Clec16a	C-type lectin domain family 16, member A
17345	18895.1	-0.616528	0.062339	-9.88992	4.60385e-23	7.47e-22	17345	Mki67	antigen identified by monoclonal antibody Ki 67
11448	119.516	-1.41026	0.143006	-9.8615	6.11269e-23	9.90829e-22	11448	Chrne	cholinergic receptor, nicotinic, epsilon polypeptide
70747	269.306	-1.01228	0.102794	-9.84762	7.01872e-23	1.13543e-21	70747	Tspan2	tetraspanin 2
11816	247.135	-1.07175	0.108873	-9.84404	7.27338e-23	1.17429e-21	11816	Apoe	apolipoprotein E
215748	64.0452	2.37877	0.241691	9.84216	7.41011e-23	1.19517e-21	215748	Cnksr3	Cnksr family member 3
239273	1151.82	0.646559	0.0658067	9.82512	8.77679e-23	1.41141e-21	239273	Abcc4	ATP-binding cassette, sub-family C (CFTR/MRP), member 4
20019	1516.09	0.6016	0.0612397	9.8237	8.90126e-23	1.4286e-21	20019	Polr1a	polymerase (RNA) I polypeptide A
80861	664.188	0.711919	0.0724899	9.82094	9.14885e-23	1.46688e-21	80861	Dhx58	DEXH (Asp-Glu-X-His) box polypeptide 58
100017	1245.28	0.586788	0.0597619	9.81876	9.34888e-23	1.49672e-21	100017	Ldlrap1	low density lipoprotein receptor adaptor protein 1
76809	1160.19	0.603469	0.0615116	9.81065	1.01316e-22	1.61967e-21	76809	Bri3bp	Bri3 binding protein
15002	560.086	0.703213	0.0716908	9.80897	1.03012e-22	1.64515e-21	15002	H2-Ob	histocompatibility 2, O region beta locus
246730	768.605	0.658313	0.0671834	9.79875	1.13988e-22	1.8151e-21	246730	Oas1a	2'-5' oligoadenylate synthetase 1A
20733	879.678	0.780057	0.0796541	9.79305	1.20602e-22	1.91479e-21	20733	Spint2	serine protease inhibitor, Kunitz type 2
105827	95.0346	1.90371	0.194432	9.79115	1.22896e-22	1.94741e-21	105827	Amigo2	adhesion molecule with Ig like domain 2
74670	561.808	-0.860124	0.0878551	-9.79026	1.23982e-22	1.9627e-21	74670	Zfp943	zinc finger prtoein 943
66988	506.951	0.787699	0.0805128	9.78353	1.32508e-22	2.0936e-21	66988	Lap3	leucine aminopeptidase 3
238803	102.679	1.43123	0.146337	9.78035	1.36733e-22	2.15825e-21	238803	Zfp366	zinc finger protein 366
71723	951.002	0.678473	0.0694043	9.77566	1.43217e-22	2.25841e-21	71723	Dhx34	DEAH (Asp-Glu-Ala-His) box polypeptide 34
11980	1376.05	0.61411	0.0628419	9.77229	1.4806e-22	2.33252e-21	11980	Atp8a1	ATPase, aminophospholipid transporter (APLT), class I, type 8A, member 1
52065	740.206	0.71438	0.0732698	9.75	1.84475e-22	2.89777e-21	52065	Mfhas1	malignant fibrous histiocytoma amplified sequence 1
100034361	1521.26	-0.611656	0.0627724	-9.74403	1.95631e-22	3.07005e-21	100034361	Mfap1b	microfibrillar-associated protein 1B
66395	44999.6	-1.04258	0.107005	-9.74325	1.97142e-22	3.09078e-21	66395	Ahnak	AHNAK nucleoprotein (desmoyokin)
18143	51.3686	3.14893	0.324111	9.7156	2.58716e-22	4.04831e-21	18143	Npas2	neuronal PAS domain protein 2
171166	105.575	1.57209	0.161958	9.7068	2.82054e-22	4.40927e-21	171166	Mcoln3	mucolipin 3
213993	622.668	-0.890225	0.0919535	-9.68125	3.62251e-22	5.6521e-21	213993	Ccdc186	coiled-coil domain containing 186
17125	230.846	1.15098	0.119091	9.66472	4.25775e-22	6.6305e-21	17125	Smad1	SMAD family member 1
244233	153.258	-1.32599	0.137223	-9.66304	4.32813e-22	6.73366e-21	244233	Cd163l1	CD163 molecule-like 1
328329	257.486	1.31555	0.13633	9.64972	4.92911e-22	7.66132e-21	328329	Mast4	microtubule associated serine/threonine kinase family member 4
26466	1562.76	-0.605223	0.062772	-9.6416	5.33473e-22	8.26019e-21	26466	Zfp260	zinc finger protein 260
64296	1551.76	0.777047	0.0806635	9.63319	5.79027e-22	8.95702e-21	64296	Abhd8	abhydrolase domain containing 8
55948	678.353	-0.676601	0.0702825	-9.62687	6.1578e-22	9.5165e-21	55948	Sfn	stratifin
69368	929.322	-0.600761	0.0625226	-9.60869	7.34776e-22	1.13447e-20	69368	Wdfy1	WD repeat and FYVE domain containing 1
67460	487.378	0.945305	0.0984843	9.59853	8.10922e-22	1.2473e-20	67460	Decr1	2,4-dienoyl CoA reductase 1, mitochondrial
16199	159.705	1.9917	0.207518	9.5977	8.17472e-22	1.25619e-20	16199	Il9r	interleukin 9 receptor
71985	149.935	1.38435	0.144252	9.59671	8.25372e-22	1.26713e-20	71985	Acad10	acyl-Coenzyme A dehydrogenase family, member 10
67143	1479.66	-0.602031	0.062763	-9.59212	8.62906e-22	1.3235e-20	67143	Ikzf5	IKAROS family zinc finger 5
68606	912.312	0.618026	0.0644597	9.58778	8.99999e-22	1.37909e-20	68606	Ppm1f	protein phosphatase 1F (PP2C domain containing)
29815	63.0814	-2.52763	0.263767	-9.58281	9.44383e-22	1.44574e-20	29815	Bcar3	breast cancer anti-estrogen resistance 3
224598	482.553	-0.878737	0.0917826	-9.57412	1.02729e-21	1.57118e-20	224598	Zfp758	zinc finger protein 758
234549	867.855	0.670028	0.0700683	9.56249	1.14956e-21	1.75489e-20	234549	Heatr3	HEAT repeat containing 3
20649	762.012	-0.700886	0.0733144	-9.56	1.17751e-21	1.79588e-20	20649	Sntb1	syntrophin, basic 1
239556	136.482	-1.47532	0.154447	-9.55226	1.26894e-21	1.93169e-20	239556	Cacna1i	calcium channel, voltage-dependent, alpha 1I subunit
76137	914.244	0.637135	0.066825	9.53438	1.50777e-21	2.28883e-20	76137	Mcur1	mitochondrial calcium uniporter regulator 1
215193	581.422	0.707915	0.0743384	9.52287	1.6846e-21	2.55248e-20	215193	Diexf	digestive organ expansion factor homolog (zebrafish)
236733	800.896	0.603085	0.0634373	9.5068	1.96611e-21	2.97626e-20	236733	Usp11	ubiquitin specific peptidase 11
381549	271.239	-0.990176	0.10416	-9.50626	1.97639e-21	2.98903e-20	381549	Zfp69	zinc finger protein 69
56505	886.05	0.626993	0.0660405	9.49406	2.22202e-21	3.35428e-20	56505	Ruvbl1	RuvB-like protein 1
229665	25.6755	3.20213	0.337319	9.49288	2.24728e-21	3.38612e-20	229665	Ampd1	adenosine monophosphate deaminase 1
16502	184.267	1.17076	0.123343	9.4919	2.26871e-21	3.41525e-20	16502	Kcnc1	potassium voltage gated channel, Shaw-related subfamily, member 1
83814	363.664	0.902451	0.0951024	9.48926	2.32679e-21	3.49943e-20	83814	Nedd4l	neural precursor cell expressed, developmentally down-regulated gene 4-like
18972	994.969	0.632477	0.0667496	9.47537	2.65827e-21	3.98324e-20	18972	Pold2	polymerase (DNA directed), delta 2, regulatory subunit
11931	317.343	0.993776	0.104895	9.47403	2.6924e-21	4.03067e-20	11931	Atp1b1	ATPase, Na+/K+ transporting, beta 1 polypeptide
84035	782.824	0.690838	0.0730372	9.45872	3.11747e-21	4.65844e-20	84035	Kremen1	kringle containing transmembrane protein 1
21391	35.2335	2.53089	0.267651	9.45593	3.20174e-21	4.77997e-20	21391	Tbxas1	thromboxane A synthase 1, platelet
328162	190.19	1.2008	0.127027	9.45315	3.28792e-21	4.89514e-20	328162	Trmt61a	tRNA methyltransferase 61A
28105	293.585	-0.938909	0.0993365	-9.45181	3.33022e-21	4.95358e-20	28105	Trim36	tripartite motif-containing 36
11864	196.691	-2.22661	0.235604	-9.45066	3.36691e-21	5.00359e-20	11864	Arnt2	aryl hydrocarbon receptor nuclear translocator 2
171543	51.9446	2.18353	0.231246	9.44244	3.64206e-21	5.40261e-20	171543	Bmf	BCL2 modifying factor
69930	947.839	-0.680919	0.0723861	-9.40677	5.11641e-21	7.56206e-20	69930	Zfp715	zinc finger protein 715
14696	258.349	0.970887	0.10322	9.406	5.15363e-21	7.61014e-20	14696	Gnb4	guanine nucleotide binding protein (G protein), beta 4
22710	676.389	-0.75476	0.0805064	-9.37516	6.90688e-21	1.01255e-19	22710	Zfp52	zinc finger protein 52
65967	785.392	0.649527	0.0693006	9.37259	7.07717e-21	1.03658e-19	65967	Eefsec	eukaryotic elongation factor, selenocysteine-tRNA-specific
14809	358.201	1.1391	0.121545	9.3719	7.12397e-21	1.0425e-19	14809	Grik5	glutamate receptor, ionotropic, kainate 5 (gamma 2)
12902	55.7832	-2.13538	0.227892	-9.37014	7.24334e-21	1.05806e-19	12902	Cr2	complement receptor 2
210710	445.48	-0.776744	0.0831266	-9.3441	9.26711e-21	1.35004e-19	210710	Gab3	growth factor receptor bound protein 2-associated protein 3
27015	607.067	-0.784629	0.0840202	-9.33857	9.76437e-21	1.42121e-19	27015	Polk	polymerase (DNA directed), kappa
72190	63.6667	2.26078	0.242153	9.33617	9.98841e-21	1.45252e-19	72190	2510009E07Rik	RIKEN cDNA 2510009E07 gene
353342	589.189	0.761823	0.081744	9.31961	1.16764e-20	1.69345e-19	353342	Peg13	paternally expressed 13
54371	878.398	0.680081	0.0730065	9.31536	1.21544e-20	1.75963e-19	54371	Chst2	carbohydrate sulfotransferase 2
408067	505.725	-0.723457	0.0776695	-9.31456	1.22454e-20	1.77123e-19	408067	Zfp874b	zinc finger protein 874b
11576	49.9937	2.4666	0.264827	9.31403	1.23067e-20	1.77851e-19	11576	Afp	alpha fetoprotein
226922	171.898	1.57009	0.168615	9.31171	1.2579e-20	1.81624e-19	226922	Kcnq5	potassium voltage-gated channel, subfamily Q, member 5
215819	92.3287	3.18036	0.341645	9.30896	1.29093e-20	1.86063e-19	215819	Nhsl1	NHS-like 1
52575	679.718	-0.706648	0.0759248	-9.30721	1.31238e-20	1.88988e-19	52575	Trmt10c	tRNA methyltransferase 10C
237859	1081.36	-0.638903	0.0687586	-9.29197	1.51459e-20	2.17336e-19	237859	Ccdc55	coiled-coil domain containing 55
66515	195.765	1.2069	0.129894	9.29138	1.52294e-20	2.18342e-19	66515	Cul7	cullin 7
71409	149.456	1.13769	0.122471	9.28948	1.55051e-20	2.22098e-19	71409	Fmnl2	formin-like 2
100043424	344.402	-0.856518	0.092248	-9.28494	1.61794e-20	2.3135e-19	100043424	Gm14005	predicted gene 14005
66971	547.957	-0.730649	0.0787085	-9.28298	1.64806e-20	2.35449e-19	66971	Cdk5rap1	CDK5 regulatory subunit associated protein 1
214812	937.473	0.676824	0.0729161	9.28223	1.65975e-20	2.36911e-19	214812	Zfp609	zinc finger protein 609
53333	875.51	0.705369	0.0760073	9.28028	1.69031e-20	2.41062e-19	53333	Tomm40	translocase of outer mitochondrial membrane 40 homolog (yeast)
384061	49.6111	1.95774	0.210986	9.27903	1.71034e-20	2.43705e-19	384061	Fndc5	fibronectin type III domain containing 5
22591	660.849	0.666369	0.0718535	9.27399	1.79304e-20	2.55041e-19	22591	Xpc	xeroderma pigmentosum, complementation group C
67903	628.905	0.693281	0.0747621	9.27317	1.80689e-20	2.56787e-19	67903	Gipc1	GIPC PDZ domain containing family, member 1
16511	108.91	1.69478	0.182889	9.26671	1.91969e-20	2.72341e-19	16511	Kcnh2	potassium voltage-gated channel, subfamily H (eag-related), member 2
52480	30.6043	-2.8407	0.306552	-9.26661	1.92164e-20	2.72381e-19	52480	Snhg14	small nucleolar RNA host gene 14
19070	926.575	-0.603674	0.0652601	-9.25028	2.23905e-20	3.16544e-19	19070	Mob4	MOB family member 4, phocein
241308	375.187	1.0399	0.112469	9.24607	2.32907e-20	3.28983e-19	241308	Ralgps1	Ral GEF with PH domain and SH3 binding motif 1
100041621	290.031	0.909485	0.0983827	9.24436	2.36651e-20	3.33982e-19	100041621	Gm3435	predicted gene 3435
76375	338.7	0.903566	0.0978187	9.23715	2.53148e-20	3.56954e-19	76375	Det1	de-etiolated homolog 1 (Arabidopsis)
11717	167.851	1.30989	0.141891	9.23163	2.6654e-20	3.75512e-19	11717	Ampd3	adenosine monophosphate deaminase 3
50492	356.934	0.871776	0.0944692	9.22815	2.7535e-20	3.86918e-19	50492	Thop1	thimet oligopeptidase 1
11838	401.582	0.909806	0.0986691	9.22078	2.94948e-20	4.13385e-19	11838	Arc	activity regulated cytoskeletal-associated protein
70059	423.682	0.845251	0.0917336	9.21419	3.13639e-20	4.38448e-19	70059	Degs2	degenerative spermatocyte homolog 2 (Drosophila), lipid desaturase
319899	297.408	1.43925	0.156242	9.21166	3.21121e-20	4.48136e-19	319899	Dock6	dedicator of cytokinesis 6
15211	805.104	0.600606	0.0652439	9.20556	3.3991e-20	4.7395e-19	15211	Hexa	hexosaminidase A
66330	140.172	-1.2197	0.132538	-9.20266	3.49202e-20	4.86488e-19	66330	1700020L24Rik	RIKEN cDNA 1700020L24 gene
12520	310.801	0.942037	0.102367	9.20251	3.49689e-20	4.8675e-19	12520	Cd81	CD81 antigen
11350	1830.4	0.60171	0.0654782	9.18947	3.94783e-20	5.47177e-19	11350	Abl1	c-abl oncogene 1, non-receptor tyrosine kinase
67466	682.039	-0.635277	0.069143	-9.18786	4.00739e-20	5.54958e-19	67466	Pdcl	phosducin-like
239393	66.4331	2.27616	0.248069	9.17551	4.4944e-20	6.21344e-19	239393	Lrp12	low density lipoprotein-related protein 12
80286	487.074	0.734017	0.0801323	9.16006	5.18689e-20	7.15862e-19	80286	Tusc3	tumor suppressor candidate 3
18106	141.138	-1.1319	0.12378	-9.14449	5.99106e-20	8.22657e-19	18106	Cd244	CD244 natural killer cell receptor 2B4
234362	847.703	-0.618964	0.0677053	-9.14204	6.1288e-20	8.40861e-19	234362	Zfp868	zinc finger protein 868
64143	234.986	1.04756	0.114605	9.14061	6.21003e-20	8.51287e-19	64143	Ralb	v-ral simian leukemia viral oncogene homolog B (ras related)
57444	486.721	0.939166	0.10279	9.13672	6.43761e-20	8.81742e-19	57444	Isg20	interferon-stimulated protein
19935	487.687	0.760585	0.083379	9.12203	7.37293e-20	1.00815e-18	19935	Mrpl23	mitochondrial ribosomal protein L23
17921	195.524	1.14827	0.12606	9.10897	8.3166e-20	1.13337e-18	17921	Myo7a	myosin VIIA
245638	741.331	-0.680618	0.0748148	-9.09737	9.25481e-20	1.25702e-18	245638	Tbc1d8b	TBC1 domain family, member 8B
268739	50.4621	2.0045	0.22049	9.09114	9.80079e-20	1.32895e-18	268739	Arhgef40	Rho guanine nucleotide exchange factor (GEF) 40
231050	679.634	0.63539	0.0699311	9.08595	1.02798e-19	1.39275e-18	231050	Galnt11	UDP-N-acetyl-alpha-D-galactosamine:polypeptide N-acetylgalactosaminyltransferase 11
83925	850.783	-0.764679	0.0842156	-9.08002	1.08553e-19	1.46949e-18	83925	Trps1	trichorhinophalangeal syndrome I (human)
18604	95.1177	1.60313	0.17697	9.05875	1.31953e-19	1.77737e-18	18604	Pdk2	pyruvate dehydrogenase kinase, isoenzyme 2
12013	826.888	-0.597374	0.0659969	-9.05155	1.40955e-19	1.89548e-18	12013	Bach1	BTB and CNC homology 1
22156	79.3958	1.72563	0.190747	9.04669	1.47372e-19	1.97851e-18	22156	Tuft1	tuftelin 1
100705	102.956	1.57394	0.173993	9.04602	1.48277e-19	1.98901e-18	100705	Acacb	acetyl-Coenzyme A carboxylase beta
53321	83.7899	1.51166	0.167168	9.04277	1.52745e-19	2.04726e-18	53321	Cntnap1	contactin associated protein-like 1
574437	70.7172	2.11637	0.234339	9.03121	1.69786e-19	2.27005e-18	574437	Xlr3b	X-linked lymphocyte-regulated 3B
231093	576.274	0.716951	0.079433	9.02586	1.7829e-19	2.37788e-18	231093	Agbl5	ATP/GTP binding protein-like 5
18627	207.514	1.31648	0.145986	9.01785	1.9181e-19	2.55191e-18	18627	Per2	period circadian clock 2
101883	589.242	0.838681	0.0930605	9.01222	2.01927e-19	2.68213e-18	101883	Igflr1	IGF-like family receptor 1
16594	383.768	0.862916	0.0959092	8.99721	2.31519e-19	3.06268e-18	16594	Klc2	kinesin light chain 2
72386	104.81	1.73509	0.192975	8.99126	2.44411e-19	3.23059e-18	72386	2610035D17Rik	RIKEN cDNA 2610035D17 gene
20957	22.0966	3.62731	0.403581	8.98779	2.52242e-19	3.3233e-18	20957	Sycp1	synaptonemal complex protein 1
231637	1103.71	0.684917	0.0762047	8.98786	2.52096e-19	3.3233e-18	231637	Ssh1	slingshot homolog 1 (Drosophila)
66597	155.401	1.2262	0.136494	8.98352	2.62248e-19	3.44954e-18	66597	Trim13	tripartite motif-containing 13
66771	699.91	0.62933	0.070055	8.98337	2.62603e-19	3.45141e-18	66771	Gid4	GID complex subunit 4, VID24 homolog (S. cerevisiae)
18507	37.8156	-2.41393	0.268775	-8.98121	2.67804e-19	3.51692e-18	18507	Pax5	paired box 5
57816	471.727	0.916127	0.102062	8.97616	2.80379e-19	3.6791e-18	57816	Tesc	tescalcin
70310	140.442	1.31644	0.14674	8.9712	2.93303e-19	3.84558e-18	70310	Plscr3	phospholipid scramblase 3
665378	373.448	-0.813041	0.0906405	-8.96995	2.9664e-19	3.8862e-18	665378	Gm7609	predicted pseudogene 7609
271305	364.012	-0.877814	0.0980079	-8.95656	3.34967e-19	4.38477e-18	271305	Phf21b	PHD finger protein 21B
52808	992.768	0.603727	0.0674765	8.94723	3.64514e-19	4.76771e-18	52808	Tspyl2	TSPY-like 2
13631	176.247	1.10889	0.124127	8.93346	4.12886e-19	5.39606e-18	13631	Eef2k	eukaryotic elongation factor-2 kinase
12047	778.787	0.654292	0.0732475	8.93263	4.16007e-19	5.43248e-18	12047	Bcl2a1d	B cell leukemia/lymphoma 2 related protein A1d
17299	162.025	1.23765	0.138889	8.91111	5.05254e-19	6.58735e-18	17299	Mettl1	methyltransferase like 1
77777	277.75	-0.882046	0.0991138	-8.89932	5.61891e-19	7.31989e-18	77777	Ulbp1	UL16 binding protein 1
268396	66.4655	1.62828	0.183179	8.88902	6.16502e-19	8.01847e-18	268396	Sh3pxd2b	SH3 and PX domains 2B
102502	71.0195	-1.72016	0.193653	-8.8827	6.52581e-19	8.46741e-18	102502	Pls1	plastin 1 (I-isoform)
14255	338.902	0.734783	0.0827453	8.88006	6.68233e-19	8.66358e-18	14255	Flt3	FMS-like tyrosine kinase 3
140484	863.337	0.590969	0.0665697	8.87745	6.84092e-19	8.86212e-18	140484	Pofut1	protein O-fucosyltransferase 1
212632	1040.44	0.589488	0.0664474	8.8715	7.21644e-19	9.33372e-18	212632	Iffo2	intermediate filament family orphan 2
243369	105.059	1.94752	0.2196	8.8685	7.41387e-19	9.57385e-18	243369	Sspo	SCO-spondin
26433	363.197	0.819701	0.0924281	8.86853	7.41166e-19	9.57385e-18	26433	Plod3	procollagen-lysine, 2-oxoglutarate 5-dioxygenase 3
66369	751.408	-0.607093	0.0684661	-8.86705	7.51069e-19	9.68348e-18	66369	Dus2	dihydrouridine synthase 2
212326	56.2374	1.7182	0.19378	8.86674	7.53208e-19	9.70338e-18	212326	Fam149a	family with sequence similarity 149, member A
69017	357.509	1.235	0.139302	8.86565	7.60561e-19	9.79034e-18	69017	Prrt2	proline-rich transmembrane protein 2
360213	179.083	-1.12043	0.126408	-8.86361	7.7467e-19	9.96406e-18	360213	Trim46	tripartite motif-containing 46
67434	25.6136	2.69019	0.304084	8.84689	8.99947e-19	1.15298e-17	67434	Ankrd33b	ankyrin repeat domain 33B
240255	872.422	-0.6954	0.0786143	-8.84572	9.09368e-19	1.16322e-17	240255	Ythdc2	YTH domain containing 2
15258	559.882	0.953693	0.107826	8.84473	9.17478e-19	1.17175e-17	15258	Hipk2	homeodomain interacting protein kinase 2
74229	99.6888	1.54634	0.174924	8.84006	9.56709e-19	1.21994e-17	74229	Paqr8	progestin and adipoQ receptor family member VIII
100503085	79.7033	2.19265	0.248401	8.82708	1.07445e-18	1.369e-17	100503085	Klhl3	kelch-like 3
52009	499.646	0.712569	0.0807867	8.82037	1.14085e-18	1.45246e-17	52009	Hn1l	hematological and neurological expressed 1-like
72960	188.182	1.19818	0.135868	8.81865	1.15846e-18	1.47372e-17	72960	Top1mt	DNA topoisomerase 1, mitochondrial
71972	479.422	0.787729	0.0894033	8.81096	1.24081e-18	1.57726e-17	71972	Dnmbp	dynamin binding protein
263406	618.02	-0.602907	0.068453	-8.80762	1.27835e-18	1.6216e-17	263406	Plekhg3	pleckstrin homology domain containing, family G (with RhoGef domain) member 3
17260	58.2607	-1.75261	0.199153	-8.80032	1.36426e-18	1.72608e-17	17260	Mef2c	myocyte enhancer factor 2C
613254	79.5537	1.82663	0.207635	8.79735	1.40085e-18	1.771e-17	613254	AA465934	expressed sequence AA465934
70762	491.508	-0.750587	0.085332	-8.79608	1.41677e-18	1.78834e-17	70762	Dclk2	doublecortin-like kinase 2
51797	676.655	0.629751	0.0717779	8.7736	1.73042e-18	2.17245e-17	51797	Ctps	cytidine 5'-triphosphate synthase
21754	779.965	0.639442	0.0728954	8.77205	1.75445e-18	2.20091e-17	21754	Tesk1	testis specific protein kinase 1
20187	405.66	-0.788931	0.0899652	-8.76929	1.79791e-18	2.25369e-17	20187	Ryk	receptor-like tyrosine kinase
246746	57.6102	-1.90213	0.216947	-8.76772	1.8232e-18	2.28188e-17	246746	Cd300lf	CD300 antigen like family member F
80909	194.998	1.16404	0.132829	8.76346	1.8935e-18	2.36621e-17	80909	Gatsl2	GATS protein-like 2
74050	40.5868	2.22358	0.253797	8.76123	1.93127e-18	2.40971e-17	74050	4921525O09Rik	RIKEN cDNA 4921525O09 gene
100503659	965.18	0.887901	0.101362	8.75969	1.9578e-18	2.44094e-17	100503659	Cbarp	calcium channel, voltage-dependent, beta subunit associated regulatory protein
218215	80.6252	1.41114	0.16111	8.75886	1.97229e-18	2.45712e-17	218215	Rnf144b	ring finger protein 144B
18187	225.963	-0.906575	0.10357	-8.75323	2.07326e-18	2.58094e-17	18187	Nrp2	neuropilin 2
71865	213.613	-0.944869	0.108068	-8.74327	2.26465e-18	2.81489e-17	71865	Fbxo30	F-box protein 30
18173	102.692	1.36589	0.156318	8.73784	2.37616e-18	2.95123e-17	18173	Slc11a1	solute carrier family 11 (proton-coupled divalent metal ion transporters), member 1
100504637	217.39	1.04572	0.119766	8.73136	2.51627e-18	3.11573e-17	100504637	Gm20324	predicted gene, 20324
207932	880.552	0.676029	0.0774314	8.73068	2.53152e-18	3.12985e-17	207932	Urb1	URB1 ribosome biogenesis 1 homolog (S. cerevisiae)
100041677	953.745	-0.61838	0.0708734	-8.72514	2.65857e-18	3.27944e-17	100041677	Gm13157	predicted gene 13157
320609	43.7196	1.96588	0.225365	8.72308	2.70726e-18	3.33697e-17	320609	Strip2	striatin interacting protein 2
97761	396.562	0.851109	0.097779	8.70442	3.19215e-18	3.92868e-17	97761	Sgsm2	small G protein signaling modulator 2
20750	226.361	-1.91853	0.220487	-8.70133	3.28018e-18	4.02788e-17	20750	Spp1	secreted phosphoprotein 1
12955	19.6736	-3.35318	0.385541	-8.69733	3.39782e-18	4.1629e-17	12955	Cryab	crystallin, alpha B
67448	82.7587	1.92161	0.221035	8.69368	3.50876e-18	4.29559e-17	67448	Plxdc2	plexin domain containing 2
216156	793.517	0.592665	0.0681748	8.69332	3.51991e-18	4.306e-17	216156	Wdr18	WD repeat domain 18
380863	44.764	-2.07354	0.238539	-8.69267	3.54023e-18	4.32759e-17	380863	Tmem171	transmembrane protein 171
70086	124.493	1.32742	0.152795	8.6876	3.70179e-18	4.5149e-17	70086	Cysltr2	cysteinyl leukotriene receptor 2
70427	562.641	0.75663	0.0871389	8.68304	3.85341e-18	4.68928e-17	70427	Mier2	mesoderm induction early response 1, family member 2
72157	862.571	0.594598	0.0687434	8.64953	5.17105e-18	6.25063e-17	72157	Pgm2	phosphoglucomutase 2
73870	257.454	1.21035	0.140142	8.63661	5.79039e-18	6.97851e-17	73870	4930417O13Rik	RIKEN cDNA 4930417O13 gene
13508	69.1477	-2.06242	0.239223	-8.62134	6.61733e-18	7.95744e-17	13508	Dscam	Down syndrome cell adhesion molecule
229055	381.641	0.899929	0.104391	8.62079	6.64954e-18	7.99026e-17	229055	Zbtb10	zinc finger and BTB domain containing 10
66815	102.463	-1.55219	0.180495	-8.59963	7.9976e-18	9.54662e-17	66815	Ccdc109b	coiled-coil domain containing 109B
68839	896.446	0.60013	0.0697959	8.59836	8.08636e-18	9.64549e-17	68839	Ankrd46	ankyrin repeat domain 46
18163	22.8953	-2.75824	0.321048	-8.59135	8.59523e-18	1.0245e-16	18163	Ctnnd2	catenin (cadherin associated protein), delta 2
100038734	4775.91	-0.586422	0.068272	-8.5895	8.73505e-18	1.0404e-16	100038734	Gm10845	predicted gene 10845
433470	41.8812	-2.11008	0.245901	-8.58103	9.40307e-18	1.11669e-16	433470	AA467197	expressed sequence AA467197
319719	698.856	-0.668003	0.0778552	-8.58007	9.48158e-18	1.12519e-16	319719	Simc1	SUMO-interacting motifs containing 1
319734	229.02	1.03289	0.120428	8.57689	9.74754e-18	1.15507e-16	319734	Cacna2d4	calcium channel, voltage-dependent, alpha 2/delta subunit 4
214345	291.06	0.923119	0.107706	8.57077	1.02795e-17	1.21722e-16	214345	Lrrc1	leucine rich repeat containing 1
76131	767.412	-0.641328	0.0748716	-8.56571	1.07416e-17	1.27101e-16	76131	Depdc1a	DEP domain containing 1a
23832	486.152	0.634674	0.0741769	8.55623	1.16616e-17	1.37886e-16	23832	Xcr1	chemokine (C motif) receptor 1
14367	437.119	-0.720618	0.0842527	-8.55305	1.19876e-17	1.41433e-16	14367	Fzd5	frizzled homolog 5 (Drosophila)
381678	223.251	0.936151	0.109454	8.5529	1.20039e-17	1.41522e-16	381678	Zcwpw1	zinc finger, CW type with PWWP domain 1
16975	463.442	-0.684806	0.0800755	-8.552	1.20971e-17	1.42518e-16	16975	Lrp8	low density lipoprotein receptor-related protein 8, apolipoprotein e receptor
56320	93.4786	1.30939	0.153295	8.54161	1.32365e-17	1.55603e-16	56320	Dbn1	drebrin 1
18844	186.06	1.29219	0.151341	8.53828	1.36233e-17	1.59919e-16	18844	Plxna1	plexin A1
98752	60.1874	-1.59839	0.187201	-8.53833	1.36171e-17	1.59919e-16	98752	Fcrla	Fc receptor-like A
67006	880.886	-0.589618	0.0690754	-8.53586	1.3912e-17	1.63073e-16	67006	Cisd2	CDGSH iron sulfur domain 2
56177	161.961	0.993975	0.116458	8.53508	1.40059e-17	1.64055e-16	56177	Olfm1	olfactomedin 1
16878	261.626	1.9825	0.232439	8.52912	1.47464e-17	1.7248e-16	16878	Lif	leukemia inhibitory factor
17105	195.485	-0.959155	0.112575	-8.52015	1.59348e-17	1.85978e-16	17105	Lyz2	lysozyme 2
224656	356.723	1.06028	0.1245	8.51632	1.64698e-17	1.92085e-16	224656	Zfp523	zinc finger protein 523
626316	351.824	0.85766	0.100723	8.515	1.66586e-17	1.94147e-16	626316	Gm13051	predicted gene 13051
74080	82.504	1.80492	0.212253	8.50363	1.83745e-17	2.13992e-16	74080	Nmnat3	nicotinamide nucleotide adenylyltransferase 3
59052	568.279	0.668653	0.0786679	8.4997	1.90082e-17	2.21214e-16	59052	Mettl9	methyltransferase like 9
121022	463.876	0.804225	0.0946459	8.49719	1.94231e-17	2.2588e-16	121022	Mrps6	mitochondrial ribosomal protein S6
52150	355.357	-0.727625	0.0856704	-8.49331	2.00841e-17	2.334e-16	52150	Kcnk6	potassium inwardly-rectifying channel, subfamily K, member 6
22330	407.917	-0.740467	0.0872011	-8.49148	2.04019e-17	2.36925e-16	22330	Vcl	vinculin
225579	12.2561	3.54456	0.417818	8.4835	2.18525e-17	2.53408e-16	225579	Slc27a6	solute carrier family 27 (fatty acid transporter), member 6
20148	512.9	0.993521	0.117138	8.48163	2.22062e-17	2.57143e-16	20148	Dhrs3	dehydrogenase/reductase (SDR family) member 3
54610	354.091	0.696671	0.0822034	8.47497	2.35147e-17	2.71714e-16	54610	Tbc1d8	TBC1 domain family, member 8
67298	667.735	0.694747	0.082096	8.46261	2.61462e-17	3.01265e-16	67298	Gprasp1	G protein-coupled receptor associated sorting protein 1
66412	203.321	1.15117	0.136489	8.43415	3.33614e-17	3.82234e-16	66412	Arrdc4	arrestin domain containing 4
57764	39.873	2.73375	0.324535	8.42357	3.65173e-17	4.17803e-16	57764	Ntn4	netrin 4
384059	157.826	0.991933	0.118077	8.40072	4.43746e-17	5.05565e-16	384059	Tlr12	toll-like receptor 12
226016	591.439	-0.620841	0.0739294	-8.39776	4.55088e-17	5.17762e-16	226016	Abhd17b	abhydrolase domain containing 17B
21788	96.7952	1.65356	0.196971	8.39494	4.66137e-17	5.29962e-16	21788	Tfpi	tissue factor pathway inhibitor
13385	567.077	0.73669	0.0878254	8.38813	4.93955e-17	5.60413e-16	13385	Dlg4	discs, large homolog 4 (Drosophila)
320832	17.4628	-3.11803	0.372962	-8.36018	6.26216e-17	7.04569e-16	320832	Sirpb1a	signal-regulatory protein beta 1A
68190	205.398	-0.966473	0.11563	-8.35831	6.36221e-17	7.14836e-16	68190	Dubr	Dppa2 upstream binding RNA
208440	89.8076	1.74883	0.209488	8.34811	6.93629e-17	7.7719e-16	208440	Dip2c	DIP2 disco-interacting protein 2 homolog C (Drosophila)
50874	144.231	-1.17531	0.140817	-8.34636	7.04011e-17	7.87736e-16	50874	Tmod4	tropomodulin 4
68161	447.547	0.738448	0.0884769	8.34622	7.04809e-17	7.88087e-16	68161	A930005H10Rik	RIKEN cDNA A930005H10 gene
675812	495.119	-0.732988	0.0878263	-8.34589	7.06811e-17	7.89783e-16	675812	Zfp605	zinc finger protein 605
67586	581.28	0.610948	0.0733106	8.33369	7.83617e-17	8.73803e-16	67586	Ubxn11	UBX domain protein 11
56224	595.388	0.706657	0.084839	8.32939	8.12618e-17	9.049e-16	56224	Tspan5	tetraspanin 5
22151	581.746	0.688146	0.0827602	8.31494	9.17998e-17	1.01945e-15	22151	Tubb2a	tubulin, beta 2A class IIA
20308	144.806	-1.11505	0.134183	-8.3099	9.57828e-17	1.06296e-15	20308	Ccl9	chemokine (C-C motif) ligand 9
67826	378.182	0.881198	0.106144	8.30192	1.02445e-16	1.13612e-15	67826	Snap47	synaptosomal-associated protein, 47
20112	117.169	1.34794	0.162395	8.30038	1.03778e-16	1.15012e-15	20112	Rps6ka2	ribosomal protein S6 kinase, polypeptide 2
16904	478.771	-0.609217	0.0735268	-8.28565	1.17469e-16	1.29655e-15	16904	Gzmm	granzyme M (lymphocyte met-ase 1)
67141	858.203	-0.599746	0.0725809	-8.26314	1.41886e-16	1.55969e-15	67141	Fbxo5	F-box protein 5
245536	448.722	-0.703108	0.0851448	-8.25779	1.48392e-16	1.62791e-15	245536	Gm614	predicted gene 614
20778	411.796	0.715139	0.0866445	8.25371	1.53552e-16	1.68338e-15	20778	Scarb1	scavenger receptor class B, member 1
56375	105.803	1.50194	0.182102	8.24778	1.61362e-16	1.7678e-15	56375	B4galt4	UDP-Gal:betaGlcNAc beta 1,4-galactosyltransferase, polypeptide 4
20202	58.7705	-1.51849	0.184111	-8.24769	1.61491e-16	1.76803e-15	20202	S100a9	S100 calcium binding protein A9 (calgranulin B)
14200	391.192	-0.66733	0.0810936	-8.22913	1.88571e-16	2.05896e-15	14200	Fhl2	four and a half LIM domains 2
20353	123.332	1.38981	0.168962	8.2256	1.94224e-16	2.11926e-15	20353	Sema4c	sema domain, immunoglobulin domain (Ig), transmembrane domain (TM) and short cytoplasmic domain, (semaphorin) 4C
545622	208.708	1.21181	0.147345	8.22431	1.9631e-16	2.14059e-15	545622	Ptpn3	protein tyrosine phosphatase, non-receptor type 3
12982	307.076	0.792004	0.0963608	8.21915	2.04946e-16	2.23176e-15	12982	Csf2ra	colony stimulating factor 2 receptor, alpha, low-affinity (granulocyte-macrophage)
215160	340.083	0.866745	0.10552	8.21401	2.13919e-16	2.32635e-15	215160	Rhbdd2	rhomboid domain containing 2
30928	367.295	0.876204	0.106806	8.20366	2.33179e-16	2.52735e-15	30928	Zbtb18	zinc finger and BTB domain containing 18
107227	118.768	1.35753	0.165616	8.19686	2.46743e-16	2.6708e-15	107227	Macrod1	MACRO domain containing 1
330554	155.97	1.221	0.149016	8.19374	2.53231e-16	2.7392e-15	330554	Fan1	FANCD2/FANCI-associated nuclease 1
73390	105.145	1.71124	0.208874	8.19271	2.55413e-16	2.76097e-15	73390	Msl3l2	male-specific lethal 3-like 2 (Drosophila)
217830	217.675	0.941746	0.115078	8.18354	2.75616e-16	2.97343e-15	217830	9030617O03Rik	RIKEN cDNA 9030617O03 gene
68763	310.517	0.866724	0.105997	8.17686	2.91348e-16	3.13899e-15	68763	1110038B12Rik	RIKEN cDNA 1110038B12 gene
59126	175.827	0.928497	0.113606	8.17296	3.00912e-16	3.23774e-15	59126	Nek6	NIMA (never in mitosis gene a)-related expressed kinase 6
11745	26.1081	2.44851	0.299598	8.17267	3.01634e-16	3.24336e-15	11745	Anxa3	annexin A3
30935	634.546	0.599203	0.0734076	8.16268	3.27684e-16	3.5165e-15	30935	Tor3a	torsin family 3, member A
214063	403.657	0.712333	0.0873033	8.1593	3.36982e-16	3.61389e-15	214063	Dnajc16	DnaJ (Hsp40) homolog, subfamily C, member 16
235956	481.59	-0.772416	0.0947831	-8.1493	3.66038e-16	3.9229e-15	235956	Zfp825	zinc finger protein 825
170716	240.261	0.969758	0.119028	8.14732	3.7208e-16	3.98241e-15	170716	Cyp4f13	cytochrome P450, family 4, subfamily f, polypeptide 13
56520	37.1571	2.38432	0.293113	8.13447	4.13756e-16	4.41684e-15	56520	Nme4	NME/NM23 nucleoside diphosphate kinase 4
67117	591.396	0.775241	0.0953366	8.13161	4.2361e-16	4.5161e-15	67117	Dynlt3	dynein light chain Tctex-type 3
210992	568.831	0.667946	0.0822438	8.12154	4.60316e-16	4.90099e-15	210992	Lpcat1	lysophosphatidylcholine acyltransferase 1
12777	39.1155	1.94998	0.240295	8.11494	4.86028e-16	5.1646e-15	12777	Ccr10	chemokine (C-C motif) receptor 10
243277	35.6196	2.40708	0.296761	8.11117	5.01367e-16	5.32064e-15	243277	Adgrd1	adhesion G protein-coupled receptor D1
232906	479.053	0.762145	0.0939682	8.11067	5.03434e-16	5.33909e-15	232906	Arhgap35	Rho GTPase activating protein 35
26386	163.525	-1.0648	0.131289	-8.11034	5.048e-16	5.35009e-15	26386	Hsf4	heat shock transcription factor 4
238896	49.7517	-1.66831	0.205783	-8.10713	5.18299e-16	5.48958e-15	238896	Cdc20b	cell division cycle 20B
11871	559.562	-0.740019	0.0913414	-8.10168	5.42035e-16	5.73351e-15	11871	Art2a-ps	ADP-ribosyltransferase 2a, pseudogene
230917	747.233	0.609644	0.0752541	8.10115	5.44419e-16	5.75498e-15	230917	Tmem201	transmembrane protein 201
320148	67.2421	1.74476	0.215429	8.09902	5.54031e-16	5.84899e-15	320148	B430306N03Rik	RIKEN cDNA B430306N03 gene
210009	523.266	0.636238	0.0785963	8.09501	5.72576e-16	6.03692e-15	210009	Mtrr	5-methyltetrahydrofolate-homocysteine methyltransferase reductase
209630	153.099	1.03915	0.128421	8.09175	5.88143e-16	6.19703e-15	209630	Frmd4a	FERM domain containing 4A
71449	274.704	0.860646	0.106456	8.08449	6.24235e-16	6.57306e-15	71449	Mettl13	methyltransferase like 13
11640	198.062	1.04003	0.128833	8.07275	6.87316e-16	7.22326e-15	11640	Akap1	A kinase (PRKA) anchor protein 1
105653	15.1189	-3.23869	0.401482	-8.06682	7.21515e-16	7.55825e-15	105653	Phyhip	phytanoyl-CoA hydroxylase interacting protein
16582	74.855	1.60564	0.199113	8.06395	7.38661e-16	7.7279e-15	16582	Kifc3	kinesin family member C3
80876	101.373	-1.33525	0.165592	-8.06349	7.4146e-16	7.75219e-15	80876	Ifitm2	interferon induced transmembrane protein 2
67225	721.025	-0.66933	0.0830324	-8.06107	7.56282e-16	7.897e-15	67225	Rnpc3	RNA-binding region (RNP1, RRM) containing 3
17168	541.307	0.641062	0.0796261	8.05089	8.21925e-16	8.57142e-15	17168	Nprl3	nitrogen permease regulator-like 3
18709	442.001	0.768736	0.0955246	8.04752	8.44864e-16	8.79372e-15	18709	Pik3r2	phosphatidylinositol 3-kinase, regulatory subunit, polypeptide 2 (p85 beta)
668415	619.045	-0.594824	0.0739134	-8.04758	8.44497e-16	8.79372e-15	668415	Gm9159	predicted gene 9159
22700	230.207	-0.928909	0.11551	-8.04181	8.85223e-16	9.17854e-15	22700	Zfp40	zinc finger protein 40
242248	81.5836	-1.44609	0.179977	-8.03485	9.36955e-16	9.70256e-15	242248	Bank1	B cell scaffold protein with ankyrin repeats 1
101612	466.148	0.720668	0.0897487	8.02984	9.75979e-16	1.01002e-14	101612	Grwd1	glutamate-rich WD repeat containing 1
53611	601.793	0.601904	0.0749934	8.02609	1.00631e-15	1.04009e-14	53611	Vti1a	vesicle transport through interaction with t-SNAREs 1A
329003	145.858	1.04023	0.129754	8.01691	1.08442e-15	1.11939e-14	329003	Zfp516	zinc finger protein 516
22691	296.071	0.889431	0.11095	8.01654	1.08765e-15	1.12131e-14	22691	Zscan2	zinc finger and SCAN domain containing 2
229599	452.622	-0.701272	0.0874776	-8.01659	1.08723e-15	1.12131e-14	229599	Ciart	circadian associated repressor of transcription
64058	92.2059	-1.40593	0.175578	-8.00741	1.17149e-15	1.20392e-14	64058	Perp	PERP, TP53 apoptosis effector
319481	503.893	0.736101	0.0920225	7.99914	1.25294e-15	1.28682e-14	319481	Wdr59	WD repeat domain 59
110816	650.312	0.591665	0.0742114	7.97271	1.55236e-15	1.58532e-14	110816	Pwp2	PWP2 periodic tryptophan protein homolog (yeast)
213452	172.326	1.27343	0.159836	7.96707	1.62478e-15	1.65511e-14	213452	Dstyk	dual serine/threonine and tyrosine protein kinase
18406	51.69	1.92821	0.24281	7.9412	2.00232e-15	2.03715e-14	18406	Orm2	orosomucoid 2
236727	486.537	-0.720121	0.0908035	-7.93054	2.18191e-15	2.2171e-14	236727	Slc9a7	solute carrier family 9 (sodium/hydrogen exchanger), member 7
218639	424.388	-0.713736	0.0900884	-7.92262	2.32559e-15	2.36014e-14	218639	Arl15	ADP-ribosylation factor-like 15
213819	821.182	0.585384	0.0739053	7.92073	2.36119e-15	2.39478e-14	213819	Casd1	CAS1 domain containing 1
54486	143.558	-1.18892	0.150217	-7.91471	2.47823e-15	2.51034e-14	54486	Hpgds	hematopoietic prostaglandin D synthase
18577	205.044	-0.859707	0.108638	-7.91351	2.50225e-15	2.53152e-14	18577	Pde4a	phosphodiesterase 4A, cAMP specific
319939	155.122	0.937037	0.118441	7.91145	2.54402e-15	2.57218e-14	319939	Tns3	tensin 3
17951	485.054	-0.673053	0.0851064	-7.90837	2.60774e-15	2.63334e-14	17951	Naip5	NLR family, apoptosis inhibitory protein 5
69440	361.422	0.760616	0.0961857	7.90779	2.61999e-15	2.64406e-14	69440	Dennd6b	DENN/MADD domain containing 6B
70005	129.724	-1.2484	0.157955	-7.90352	2.71137e-15	2.73289e-14	70005	Znf41-ps	ZNF41, pseudogene
16402	48.988	1.75726	0.222555	7.89583	2.88396e-15	2.90325e-14	16402	Itga5	integrin alpha 5 (fibronectin receptor alpha)
114873	12.4889	3.19756	0.405296	7.88944	3.03536e-15	3.05188e-14	114873	Dscaml1	Down syndrome cell adhesion molecule like 1
233805	442.817	-0.631201	0.0801837	-7.87193	3.49199e-15	3.49802e-14	233805	Dcun1d3	DCN1, defective in cullin neddylation 1, domain containing 3 (S. cerevisiae)
110821	326.815	0.801927	0.10199	7.86279	3.75665e-15	3.75619e-14	110821	Pcca	propionyl-Coenzyme A carboxylase, alpha polypeptide
100310809	250.391	-0.923266	0.11757	-7.85292	4.06469e-15	4.06169e-14	100310809	Gm10509	zinc finger protein 51 pseudogene
217378	365.399	0.744614	0.0949603	7.84132	4.45852e-15	4.4443e-14	217378	Dnajc27	DnaJ (Hsp40) homolog, subfamily C, member 27
77446	1719.73	0.607778	0.0775397	7.83829	4.56733e-15	4.54997e-14	77446	Heg1	HEG homolog 1 (zebrafish)
320119	295.028	0.910622	0.116227	7.83483	4.6948e-15	4.6741e-14	320119	Rps6kc1	ribosomal protein S6 kinase polypeptide 1
233079	37.1657	-1.93615	0.247132	-7.8345	4.70722e-15	4.6836e-14	233079	Ffar2	free fatty acid receptor 2
13836	29.5782	-2.14848	0.274388	-7.8301	4.87491e-15	4.8386e-14	13836	Epha2	Eph receptor A2
100040608	188.26	-0.943189	0.120466	-7.82951	4.89782e-15	4.85837e-14	100040608	Fancf	Fanconi anemia, complementation group F
207565	492.798	0.610339	0.0779918	7.82569	5.04892e-15	5.00216e-14	207565	Camkk2	calcium/calmodulin-dependent protein kinase kinase 2, beta
51813	806.555	-0.587555	0.0751325	-7.82025	5.27186e-15	5.21984e-14	51813	Ccnc	cyclin C
67711	574.653	0.626622	0.0801475	7.81836	5.35139e-15	5.29537e-14	67711	Nsmce1	non-SMC element 1 homolog (S. cerevisiae)
18015	423.772	0.762573	0.0975905	7.814	5.53992e-15	5.46861e-14	18015	Nf1	neurofibromatosis 1
20249	139.969	-1.02404	0.131221	-7.80392	6.00138e-15	5.91694e-14	20249	Scd1	stearoyl-Coenzyme A desaturase 1
56468	324.18	0.844788	0.108487	7.78698	6.86297e-15	6.72562e-14	56468	Socs5	suppressor of cytokine signaling 5
66141	92.7516	-1.2819	0.164719	-7.78236	7.11828e-15	6.96323e-14	66141	Ifitm3	interferon induced transmembrane protein 3
545428	198.496	1.83028	0.235434	7.77407	7.60022e-15	7.41401e-14	545428	Ccdc141	coiled-coil domain containing 141
66102	134.866	1.0319	0.132736	7.77404	7.60189e-15	7.41401e-14	66102	Cxcl16	chemokine (C-X-C motif) ligand 16
238690	103.965	-1.33281	0.172026	-7.74772	9.35605e-15	9.08124e-14	238690	Zfp458	zinc finger protein 458
13733	31.7397	-2.1462	0.277421	-7.73623	1.02404e-14	9.92188e-14	13733	Adgre1	adhesion G protein-coupled receptor E1
100042480	278.333	-0.781425	0.101055	-7.73264	1.05336e-14	1.01999e-13	100042480	Nhsl2	NHS-like 2
66381	613.057	-0.641575	0.083065	-7.72377	1.12941e-14	1.09167e-13	66381	Rnf113a2	ring finger protein 113A2
140476	153.754	-1.17065	0.151661	-7.71883	1.17402e-14	1.13344e-13	140476	Strc	stereocilin
72345	271.12	0.867024	0.112352	7.71707	1.19036e-14	1.14854e-13	72345	Amer1	APC membrane recruitment 1
97086	94.4052	2.56394	0.332256	7.71677	1.19318e-14	1.14989e-13	97086	Slc9b2	solute carrier family 9, subfamily B (NHA2, cation proton antiporter 2), member 2
12517	274.681	0.696088	0.0902888	7.70958	1.26234e-14	1.21511e-13	12517	Cd72	CD72 antigen
110391	558.885	0.695426	0.0902269	7.70752	1.2829e-14	1.23416e-13	110391	Qdpr	quinoid dihydropteridine reductase
56013	118.294	-1.03351	0.1341	-7.70698	1.28825e-14	1.23858e-13	56013	Srcin1	SRC kinase signaling inhibitor 1
105083	429.984	-0.620299	0.0805123	-7.70439	1.31465e-14	1.26321e-13	105083	Pelo	pelota homolog (Drosophila)
71862	171.021	-0.900912	0.116967	-7.70227	1.33673e-14	1.28367e-13	71862	Gpr160	G protein-coupled receptor 160
637515	133.177	1.16892	0.151965	7.69205	1.448e-14	1.38807e-13	637515	Nlrp1b	NLR family, pyrin domain containing 1B
224893	347.869	-0.719546	0.0936644	-7.68218	1.56404e-14	1.49578e-13	224893	Zfp959	zinc finger protein 959
16574	193.414	-1.03398	0.134777	-7.6718	1.69602e-14	1.61629e-13	16574	Kif5c	kinesin family member 5C
94254	275.921	0.853702	0.111486	7.6575	1.89588e-14	1.80464e-13	94254	Wbscr16	Williams-Beuren syndrome chromosome region 16 homolog (human)
67528	90.7263	1.37565	0.180209	7.63362	2.2826e-14	2.15884e-13	67528	Nudt7	nudix (nucleoside diphosphate linked moiety X)-type motif 7
50799	245.269	0.887814	0.116343	7.63102	2.32905e-14	2.20022e-13	50799	Slc25a13	solute carrier family 25 (mitochondrial carrier, adenine nucleotide translocator), member 13
19698	1379.32	0.594587	0.077936	7.62917	2.36273e-14	2.22944e-13	19698	Relb	avian reticuloendotheliosis viral (v-rel) oncogene related B
15368	355.778	-0.735205	0.0964327	-7.62402	2.45886e-14	2.31746e-13	15368	Hmox1	heme oxygenase 1
106248	385.896	0.718606	0.0942977	7.62062	2.52464e-14	2.3767e-13	106248	Qtrtd1	queuine tRNA-ribosyltransferase domain containing 1
14025	104.521	-1.11085	0.145888	-7.61441	2.649e-14	2.48945e-13	14025	Bcl11a	B cell CLL/lymphoma 11A (zinc finger protein)
20568	85.8747	1.25446	0.165048	7.60059	2.94782e-14	2.7607e-13	20568	Slpi	secretory leukocyte peptidase inhibitor
269799	20.4475	-2.65029	0.349018	-7.59358	3.11198e-14	2.90773e-13	269799	Clec4a1	C-type lectin domain family 4, member a1
474145	8.72841	-3.32379	0.437855	-7.59107	3.17264e-14	2.96101e-13	474145	Clec4a4	C-type lectin domain family 4, member a4
14608	115.896	2.34706	0.309373	7.58652	3.28613e-14	3.06517e-13	14608	Gpr83	G protein-coupled receptor 83
329731	119.001	-1.08913	0.14367	-7.58078	3.43487e-14	3.20023e-13	329731	Fam19a3	family with sequence similarity 19, member A3
12298	53.4102	-1.65471	0.218391	-7.57685	3.54045e-14	3.29106e-13	12298	Cacnb4	calcium channel, voltage-dependent, beta 4 subunit
20741	153.913	1.37864	0.182011	7.57451	3.60491e-14	3.34907e-13	20741	Sptb	spectrin beta, erythrocytic
79362	24.1416	-2.54862	0.33669	-7.56963	3.74279e-14	3.46923e-13	79362	Bhlhe41	basic helix-loop-helix family, member e41
108072	37.3402	2.44603	0.323168	7.56893	3.76314e-14	3.48412e-13	108072	Grm6	glutamate receptor, metabotropic 6
67844	148.396	0.970518	0.128256	7.56704	3.81815e-14	3.53103e-13	67844	Rab32	RAB32, member RAS oncogene family
29871	209.147	0.969436	0.12816	7.56426	3.90082e-14	3.60543e-13	29871	Scmh1	sex comb on midleg homolog 1
69740	481.217	0.593239	0.0784595	7.56109	3.99719e-14	3.69031e-13	69740	Dph5	DPH5 homolog (S. cerevisiae)
22137	438.142	-0.61484	0.0813574	-7.55727	4.11602e-14	3.79471e-13	22137	Ttk	Ttk protein kinase
18806	492.542	-0.593851	0.0786295	-7.55251	4.26944e-14	3.93272e-13	18806	Pld2	phospholipase D2
74470	158.285	1.0446	0.138442	7.54545	4.50746e-14	4.14962e-13	74470	Cep72	centrosomal protein 72
68732	57.8002	-1.57158	0.20837	-7.54227	4.61865e-14	4.24717e-13	68732	Lrrc16a	leucine rich repeat containing 16A
218506	340.455	0.757672	0.100477	7.54076	4.67246e-14	4.29423e-13	218506	Mrps27	mitochondrial ribosomal protein S27
93737	73.4364	1.95384	0.259587	7.52671	5.20356e-14	4.76885e-13	93737	Pard6g	par-6 family cell polarity regulator gamma
81840	21.3746	2.6974	0.358676	7.52044	5.45932e-14	5.00043e-13	81840	Sorcs2	sortilin-related VPS10 domain containing receptor 2
66598	199.85	-0.848426	0.112945	-7.51183	5.83059e-14	5.33148e-13	66598	3110001I22Rik	RIKEN cDNA 3110001I22 gene
81913	224.124	0.946565	0.126082	7.50751	6.02624e-14	5.5011e-13	81913	Bambi-ps1	BMP and activin membrane-bound inhibitor, pseudogene (Xenopus laevis)
218518	255.768	-0.83702	0.111522	-7.5054	6.12425e-14	5.5843e-13	218518	Marveld2	MARVEL (membrane-associating) domain containing 2
67469	366.937	-0.664815	0.0889086	-7.47751	7.57438e-14	6.87189e-13	67469	Abhd5	abhydrolase domain containing 5
100038882	605.744	0.674238	0.0903366	7.46361	8.41813e-14	7.61614e-13	100038882	Isg15	ISG15 ubiquitin-like modifier
60596	76.5341	1.96576	0.263456	7.46146	8.55661e-14	7.73712e-13	60596	Gucy1a3	guanylate cyclase 1, soluble, alpha 3
210029	143.507	-1.0514	0.140938	-7.46005	8.64926e-14	7.8122e-13	210029	Metrnl	meteorin, glial cell differentiation regulator-like
22163	1611.26	0.747931	0.100279	7.45852	8.75014e-14	7.89894e-13	22163	Tnfrsf4	tumor necrosis factor receptor superfamily, member 4
228608	527.6	-0.690189	0.0925438	-7.45797	8.78652e-14	7.92722e-13	228608	Smox	spermine oxidase
170938	450.599	-0.617756	0.082853	-7.45605	8.91545e-14	8.03033e-13	170938	Zfp617	zinc finger protein 617
14766	48.1484	-1.5783	0.212455	-7.42889	1.09515e-13	9.8099e-13	14766	Adgrg1	adhesion G protein-coupled receptor G1
11855	446.308	0.793502	0.106921	7.42142	1.1587e-13	1.0345e-12	11855	Arhgap5	Rho GTPase activating protein 5
100041574	404.237	0.629819	0.0849141	7.41713	1.19687e-13	1.06798e-12	100041574	9030025P20Rik	RIKEN cDNA 9030025P20 gene
12228	442.053	-0.612231	0.0825881	-7.41306	1.23416e-13	1.10066e-12	12228	Btg3	B cell translocation gene 3
380787	14.1224	3.09568	0.417727	7.41077	1.25566e-13	1.11861e-12	380787	A230065H16Rik	RIKEN cDNA A230065H16 gene
622976	238.763	0.816352	0.110211	7.40716	1.29037e-13	1.14701e-12	622976	Gm6377	predicted gene 6377
14114	25.1769	2.85641	0.38576	7.40464	1.3151e-13	1.16835e-12	14114	Fbln1	fibulin 1
100040852	868.551	0.775295	0.104786	7.39882	1.37399e-13	1.21801e-12	100040852	Gm3002	alpha-takusan pseudogene
232785	182.906	1.01699	0.137543	7.39399	1.42486e-13	1.26242e-12	232785	Zfp783	zinc finger protein 783
270672	125.165	-1.0679	0.144553	-7.38756	1.49543e-13	1.3235e-12	270672	Map3k15	mitogen-activated protein kinase kinase kinase 15
74616	235.511	-0.863151	0.116891	-7.38426	1.53298e-13	1.356e-12	74616	Scrn3	secernin 3
17364	65.4532	1.39333	0.188925	7.37505	1.64285e-13	1.45081e-12	17364	Trpm1	transient receptor potential cation channel, subfamily M, member 1
73710	285.804	0.782715	0.106194	7.3706	1.69863e-13	1.49845e-12	73710	Tubb2b	tubulin, beta 2B class IIB
68910	268.828	1.04385	0.141781	7.3624	1.80639e-13	1.59264e-12	68910	Zfp467	zinc finger protein 467
77032	431.999	-0.613878	0.0834013	-7.36053	1.83178e-13	1.61415e-12	77032	Tstd3	thiosulfate sulfurtransferase (rhodanese)-like domain containing 3
320685	106.325	1.29095	0.175466	7.35725	1.87734e-13	1.6525e-12	320685	Dctd	dCMP deaminase
22658	294.557	-0.818566	0.111362	-7.35047	1.97517e-13	1.73585e-12	22658	Pcgf2	polycomb group ring finger 2
73205	350.418	0.793008	0.107967	7.34494	2.05846e-13	1.80802e-12	73205	3110043O21Rik	RIKEN cDNA 3110043O21 gene
74152	38.2339	-1.70917	0.232869	-7.33965	2.14158e-13	1.87799e-12	74152	Stra6l	STRA6-like
21778	445.976	-0.651273	0.0888124	-7.33313	2.2484e-13	1.96635e-12	21778	Tex9	testis expressed gene 9
15926	203.477	-0.828354	0.113447	-7.30166	2.84247e-13	2.47524e-12	15926	Idh1	isocitrate dehydrogenase 1 (NADP+), soluble
66892	389.647	-0.60593	0.0830215	-7.29847	2.91053e-13	2.5318e-12	66892	Eif4e3	eukaryotic translation initiation factor 4E member 3
16404	212.618	1.58389	0.217209	7.29202	3.0534e-13	2.65183e-12	16404	Itga7	integrin alpha 7
15468	175.653	1.01887	0.139934	7.28106	3.3121e-13	2.8719e-12	15468	Prmt2	protein arginine N-methyltransferase 2
71602	307.132	-0.927921	0.127577	-7.27345	3.50425e-13	3.03366e-12	71602	Myo1e	myosin IE
107766	305.421	-0.62685	0.0861947	-7.27249	3.52911e-13	3.05356e-12	107766	Haao	3-hydroxyanthranilate 3,4-dioxygenase
64011	79.8093	1.79022	0.246395	7.26565	3.71255e-13	3.20545e-12	64011	Nrgn	neurogranin
56749	321.074	0.673044	0.092686	7.26155	3.82691e-13	3.30069e-12	56749	Dhodh	dihydroorotate dehydrogenase
73225	610.856	0.58864	0.0810938	7.25875	3.90677e-13	3.36242e-12	73225	Fam118a	family with sequence similarity 118, member A
217866	109.62	1.049	0.144601	7.25442	4.03395e-13	3.46822e-12	217866	Cdc42bpb	CDC42 binding protein kinase beta
72273	242.023	-0.757926	0.104487	-7.25376	4.05371e-13	3.48336e-12	72273	Smim24	small integral membrane protein 24
17988	249.053	0.824645	0.113713	7.25201	4.10632e-13	3.52671e-12	17988	Ndrg1	N-myc downstream regulated gene 1
110198	220.254	0.828721	0.114405	7.24372	4.36539e-13	3.74131e-12	110198	Akr7a5	aldo-keto reductase family 7, member A5 (aflatoxin aldehyde reductase)
54397	446.142	0.63639	0.0879746	7.23379	4.69699e-13	4.01914e-12	54397	Ppt2	palmitoyl-protein thioesterase 2
80281	44.3169	1.54384	0.213432	7.2334	4.71065e-13	4.02871e-12	80281	Cttnbp2nl	CTTNBP2 N-terminal like
64707	221.793	-0.842504	0.116501	-7.23172	4.76924e-13	4.07026e-12	64707	Suv39h2	suppressor of variegation 3-9 homolog 2 (Drosophila)
234854	536.093	0.603315	0.0834959	7.22568	4.98586e-13	4.25066e-12	234854	Cdk10	cyclin-dependent kinase 10
233060	287.669	-0.754492	0.104494	-7.22045	5.18173e-13	4.4061e-12	233060	Zfp382	zinc finger protein 382
73610	298.103	-0.759604	0.105245	-7.21745	5.29729e-13	4.49965e-12	73610	Zfp433	zinc finger protein 433
17769	530.27	0.588717	0.0815842	7.21607	5.3513e-13	4.54316e-12	17769	Mthfr	5,10-methylenetetrahydrofolate reductase
56490	104.495	1.46276	0.202808	7.21253	5.49214e-13	4.65787e-12	56490	Zbtb20	zinc finger and BTB domain containing 20
224552	20.6541	-2.65696	0.368455	-7.21107	5.55148e-13	4.70573e-12	224552	Vmn2r98	vomeronasal 2, receptor 98
12491	89.0902	1.14911	0.159428	7.20769	5.69087e-13	4.81886e-12	12491	Cd36	CD36 antigen
269955	312.044	0.79384	0.110162	7.20609	5.75825e-13	4.87338e-12	269955	Rccd1	RCC1 domain containing 1
68021	111.717	1.33107	0.184765	7.20413	5.84164e-13	4.94138e-12	68021	Bphl	biphenyl hydrolase-like (serine hydrolase, breast epithelial mucin-associated antigen)
13511	59.8253	-1.53388	0.213092	-7.1982	6.10125e-13	5.14759e-12	13511	Dsg2	desmoglein 2
230649	328.36	0.71615	0.0995351	7.19495	6.24843e-13	5.26904e-12	230649	Atpaf1	ATP synthase mitochondrial F1 complex assembly factor 1
232223	27.6306	2.46812	0.343193	7.19164	6.40167e-13	5.39266e-12	232223	Txnrd3	thioredoxin reductase 3
72373	5.1064	3.27692	0.45592	7.18749	6.59947e-13	5.5564e-12	72373	Psca	prostate stem cell antigen
27261	79.8229	-1.30759	0.18216	-7.17826	7.06038e-13	5.93831e-12	27261	Dok3	docking protein 3
170786	18.376	-2.41985	0.337418	-7.17167	7.40866e-13	6.21517e-12	170786	Cd209a	CD209a antigen
435684	70.1247	1.44289	0.201244	7.16984	7.50839e-13	6.29234e-12	435684	Shf	Src homology 2 domain containing F
70080	143.729	1.62198	0.226374	7.16506	7.77553e-13	6.5095e-12	70080	Igsf23	immunoglobulin superfamily, member 23
74666	29.0671	2.16384	0.30216	7.16123	7.99539e-13	6.68668e-12	74666	4930432K21Rik	RIKEN cDNA 4930432K21 gene
331524	71.9007	1.48946	0.208119	7.15676	8.2604e-13	6.89413e-12	331524	Xkrx	X Kell blood group precursor related X linked
69482	484.05	-0.585556	0.0818522	-7.15382	8.43962e-13	7.03648e-12	69482	Nup35	nucleoporin 35
20910	109.642	1.45152	0.203071	7.14788	8.81314e-13	7.33661e-12	20910	Stxbp1	syntaxin binding protein 1
12305	271.931	-0.785009	0.109928	-7.14113	9.25634e-13	7.69374e-12	12305	Ddr1	discoidin domain receptor family, member 1
19024	79.726	1.21942	0.170797	7.13961	9.3593e-13	7.77534e-12	19024	Ppfibp2	PTPRF interacting protein, binding protein 2 (liprin beta 2)
226419	55.2012	-1.39297	0.195223	-7.13524	9.66178e-13	8.01434e-12	226419	Dyrk3	dual-specificity tyrosine-(Y)-phosphorylation regulated kinase 3
227638	245.179	0.798802	0.112048	7.12912	1.01014e-12	8.36622e-12	227638	Qsox2	quiescin Q6 sulfhydryl oxidase 2
207596	16.6433	-2.53042	0.355035	-7.12723	1.02411e-12	8.4776e-12	207596	Thsd4	thrombospondin, type I, domain containing 4
27356	227.254	-0.70898	0.0996104	-7.11753	1.09877e-12	9.08635e-12	27356	Insl6	insulin-like 6
22144	63.928	1.98647	0.279344	7.11119	1.15049e-12	9.49956e-12	22144	Tuba3a	tubulin, alpha 3A
72461	458.946	0.594242	0.0836336	7.10529	1.20067e-12	9.8988e-12	72461	Prcp	prolylcarboxypeptidase (angiotensinase C)
382083	132.599	0.91085	0.128274	7.1008	1.24041e-12	1.02213e-11	382083	Snx22	sorting nexin 22
67338	257.184	0.751246	0.105823	7.0991	1.25569e-12	1.0342e-11	67338	Rffl	ring finger and FYVE like domain containing protein
15898	52.0164	2.05551	0.289675	7.0959	1.28508e-12	1.05626e-11	15898	Icam5	intercellular adhesion molecule 5, telencephalin
320634	358.159	0.788095	0.11124	7.08464	1.39401e-12	1.14233e-11	320634	Ocrl	oculocerebrorenal syndrome of Lowe
54447	134.87	1.44826	0.204586	7.079	1.45194e-12	1.1874e-11	54447	Asah2	N-acylsphingosine amidohydrolase 2
269881	223.388	0.846518	0.119759	7.06852	1.56598e-12	1.27746e-11	269881	Map3k10	mitogen-activated protein kinase kinase kinase 10
237886	631.745	0.59627	0.0843863	7.06596	1.59512e-12	1.29992e-11	237886	Slfn9	schlafen 9
230972	40.4282	1.99353	0.282193	7.06441	1.61298e-12	1.31382e-11	230972	Arhgef16	Rho guanine nucleotide exchange factor (GEF) 16
114715	268.775	0.860316	0.121911	7.05691	1.70244e-12	1.38253e-11	114715	Spred1	sprouty protein with EVH-1 domain 1, related sequence
193838	226.9	0.839581	0.118986	7.05614	1.71189e-12	1.38951e-11	193838	Eme2	essential meiotic endonuclease 1 homolog 2 (S. pombe)
14287	290.456	0.75016	0.106481	7.04503	1.85427e-12	1.50358e-11	14287	Fpgs	folylpolyglutamyl synthetase
232670	74.4741	1.1605	0.164836	7.04033	1.91789e-12	1.55284e-11	232670	Tspan33	tetraspanin 33
69635	36.9545	1.80743	0.257308	7.02438	2.15024e-12	1.73578e-11	69635	Dapk1	death associated protein kinase 1
21885	116.219	-0.964275	0.137577	-7.00899	2.40047e-12	1.9349e-11	21885	Tle1	transducin-like enhancer of split 1, homolog of Drosophila E(spl)
52710	414.476	0.664124	0.0947871	7.00647	2.44399e-12	1.969e-11	52710	Slc52a2	solute carrier protein 52, member 2
14773	268.865	-0.792953	0.113236	-7.00269	2.51096e-12	2.01696e-11	14773	Grk5	G protein-coupled receptor kinase 5
81500	235.909	0.804418	0.114977	6.99635	2.62723e-12	2.10412e-11	81500	Sil1	endoplasmic reticulum chaperone SIL1 homolog (S. cerevisiae)
26462	236.317	0.88949	0.127224	6.99155	2.71863e-12	2.17517e-11	26462	Txnrd2	thioredoxin reductase 2
72147	89.6131	1.08175	0.154727	6.99135	2.7226e-12	2.17728e-11	72147	Zbtb46	zinc finger and BTB domain containing 46
68875	32.4148	1.79254	0.256599	6.98577	2.83297e-12	2.26443e-11	68875	Tmcc2	transmembrane and coiled-coil domains 2
102693	154.786	1.44154	0.206698	6.97414	3.0775e-12	2.44904e-11	102693	Phldb1	pleckstrin homology-like domain, family B, member 1
56542	254.748	0.854501	0.122606	6.96946	3.18156e-12	2.52814e-11	56542	Ick	intestinal cell kinase
73212	80.2954	1.38557	0.198983	6.96329	3.32413e-12	2.63371e-11	73212	3110082I17Rik	RIKEN cDNA 3110082I17 gene
212276	470.35	-0.601923	0.086588	-6.95158	3.6123e-12	2.84953e-11	212276	Zfp748	zinc finger protein 748
56808	56.8107	1.41797	0.203987	6.95126	3.62047e-12	2.85459e-11	56808	Cacna2d2	calcium channel, voltage-dependent, alpha 2/delta subunit 2
13195	24.9986	2.37577	0.341908	6.94855	3.69048e-12	2.90838e-11	13195	Ddc	dopa decarboxylase
22759	432.479	-0.653511	0.0940968	-6.94509	3.78206e-12	2.97478e-11	22759	Zfp97	zinc finger protein 97
53886	68.3952	-1.41657	0.203986	-6.94443	3.79987e-12	2.98735e-11	53886	Cdkl2	cyclin-dependent kinase-like 2 (CDC2-related kinase)
224648	179.255	0.929696	0.134042	6.93586	4.03752e-12	3.16958e-11	224648	Uhrf1bp1	UHRF1 (ICBP90) binding protein 1
53881	723.758	0.657224	0.0947778	6.93437	4.08048e-12	3.20021e-11	53881	Slc5a3	solute carrier family 5 (inositol transporters), member 3
11629	89.5348	1.07411	0.154913	6.93367	4.10071e-12	3.21453e-11	11629	Aif1	allograft inflammatory factor 1
78038	182.778	0.944075	0.136244	6.92931	4.229e-12	3.3135e-11	78038	Mccc2	methylcrotonoyl-Coenzyme A carboxylase 2 (beta)
69726	295.55	0.712369	0.102848	6.92644	4.3156e-12	3.37809e-11	69726	Smyd3	SET and MYND domain containing 3
11568	24.6911	2.14543	0.309945	6.92198	4.45376e-12	3.48121e-11	11568	Aebp1	AE binding protein 1
117591	197.575	0.831082	0.120159	6.91655	4.62791e-12	3.61212e-11	117591	Slc2a9	solute carrier family 2 (facilitated glucose transporter), member 9
633640	126.852	1.08349	0.156818	6.90922	4.87323e-12	3.79449e-11	633640	Gm7120	predicted gene 7120
257633	273.61	0.76928	0.11149	6.89996	5.20157e-12	4.04241e-11	257633	Acsf3	acyl-CoA synthetase family member 3
13170	78.7901	1.34111	0.194394	6.8989	5.2405e-12	4.07071e-11	13170	Dbp	D site albumin promoter binding protein
66972	393.587	0.655778	0.0950785	6.89723	5.30275e-12	4.1171e-11	66972	Slc25a23	solute carrier family 25 (mitochondrial carrier; phosphate carrier), member 23
140546	430.262	0.64659	0.0937639	6.89595	5.35077e-12	4.1524e-11	140546	Eri3	exoribonuclease 3
22419	6.68445	3.0725	0.446334	6.88386	5.82511e-12	4.50975e-11	22419	Wnt5b	wingless-type MMTV integration site family, member 5B
108098	383.46	-0.610716	0.0887243	-6.8833	5.84813e-12	4.52542e-11	108098	Med21	mediator complex subunit 21
71968	399.506	0.616472	0.0896181	6.87889	6.03228e-12	4.66569e-11	71968	Wdr73	WD repeat domain 73
17970	68.172	-1.25055	0.181905	-6.87474	6.21014e-12	4.79869e-11	17970	Ncf2	neutrophil cytosolic factor 2
218460	419.724	0.622753	0.0906145	6.87255	6.30621e-12	4.87061e-11	218460	Wdr41	WD repeat domain 41
21667	28.3471	2.07644	0.302337	6.86796	6.51266e-12	5.0229e-11	21667	Tdgf1	teratocarcinoma-derived growth factor 1
620913	309.897	0.648563	0.0944403	6.86744	6.53651e-12	5.03891e-11	620913	Gm12185	predicted gene 12185
116905	151.377	0.964754	0.140495	6.86683	6.56421e-12	5.05547e-11	116905	Dph1	DPH1 homolog (S. cerevisiae)
72054	18.7694	-2.28354	0.332592	-6.86591	6.6071e-12	5.08128e-11	72054	Cyp4f18	cytochrome P450, family 4, subfamily f, polypeptide 18
269608	262.765	0.758761	0.110578	6.86175	6.80207e-12	5.22135e-11	269608	Plekhg5	pleckstrin homology domain containing, family G (with RhoGef domain) member 5
64051	76.7567	1.3055	0.190274	6.86119	6.8291e-12	5.23962e-11	64051	Sv2a	synaptic vesicle glycoprotein 2 a
67223	422.609	0.653076	0.0954581	6.84149	7.83718e-12	5.98763e-11	67223	Rrp15	ribosomal RNA processing 15 homolog (S. cerevisiae)
12512	20.2059	2.20092	0.322038	6.83436	8.23722e-12	6.28441e-11	12512	Cd63	CD63 antigen
19012	62.1176	1.36971	0.200505	6.83132	8.4137e-12	6.41604e-11	19012	Ppap2a	phosphatidic acid phosphatase type 2A
12733	7.22124	3.03526	0.444413	6.82981	8.50256e-12	6.48076e-11	12733	Clcnka	chloride channel Ka
16880	115.654	-1.01628	0.148839	-6.82805	8.60738e-12	6.55758e-11	16880	Lifr	leukemia inhibitory factor receptor
235634	7.08532	3.03317	0.444433	6.8248	8.80481e-12	6.69857e-11	235634	Gm590	predicted gene 590
18830	88.6678	-1.08209	0.158735	-6.81695	9.29914e-12	7.06144e-11	18830	Pltp	phospholipid transfer protein
241489	27.6903	2.58112	0.378733	6.81514	9.41698e-12	7.14758e-11	241489	Pde11a	phosphodiesterase 11A
211586	420.488	0.676602	0.0992878	6.81456	9.45535e-12	7.17336e-11	211586	Tfdp2	transcription factor Dp 2
433586	65.0938	1.57331	0.230879	6.81443	9.46412e-12	7.17666e-11	433586	Maml3	mastermind like 3 (Drosophila)
76524	451.602	0.602778	0.0884796	6.81263	9.58305e-12	7.26346e-11	76524	Cln6	ceroid-lipofuscinosis, neuronal 6
383563	33.9379	1.91365	0.280955	6.81122	9.67759e-12	7.3317e-11	383563	Gpr25	G protein-coupled receptor 25
12927	14.6796	-2.45207	0.360521	-6.80147	1.03559e-11	7.80557e-11	12927	Bcar1	breast cancer anti-estrogen resistance 1
68404	585.022	0.842995	0.124128	6.79132	1.1111e-11	8.35535e-11	68404	Nrn1	neuritin 1
12978	70.55	-1.32233	0.194829	-6.78711	1.14401e-11	8.59486e-11	12978	Csf1r	colony stimulating factor 1 receptor
20201	39.2596	-1.48406	0.219008	-6.77631	1.23281e-11	9.2364e-11	20201	S100a8	S100 calcium binding protein A8 (calgranulin A)
229595	142.434	1.22946	0.181827	6.76169	1.3639e-11	1.01998e-10	229595	Adamtsl4	ADAMTS-like 4
64213	194.129	0.799388	0.118595	6.74048	1.5787e-11	1.17574e-10	64213	St7	suppression of tumorigenicity 7
14537	395.434	-0.630408	0.0935711	-6.73721	1.61452e-11	1.20077e-10	14537	Gcnt1	glucosaminyl (N-acetyl) transferase 1, core 2
211914	412.356	-0.597242	0.0887101	-6.73251	1.66756e-11	1.23965e-10	211914	Asap2	ArfGAP with SH3 domain, ankyrin repeat and PH domain 2
66241	257.153	0.742883	0.110354	6.7318	1.67582e-11	1.24465e-10	66241	Tmem9	transmembrane protein 9
98376	232.056	-0.751893	0.111708	-6.73086	1.68664e-11	1.25212e-10	98376	Gorab	golgin, RAB6-interacting
50884	207.189	-0.774115	0.11504	-6.7291	1.7072e-11	1.26623e-10	50884	Nckap1	NCK-associated protein 1
26362	485.635	0.614121	0.0912712	6.72853	1.7139e-11	1.27003e-10	26362	Axl	AXL receptor tyrosine kinase
69807	211.317	0.81368	0.121071	6.72068	1.80874e-11	1.33727e-10	69807	Trim32	tripartite motif-containing 32
80782	28.5047	-2.17064	0.32327	-6.71462	1.88558e-11	1.39218e-10	80782	Klrb1b	killer cell lectin-like receptor subfamily B member 1B
20971	59.1639	-1.41576	0.211165	-6.7045	2.02095e-11	1.48874e-10	20971	Sdc4	syndecan 4
382090	730.45	-0.596426	0.0889668	-6.70392	2.02908e-11	1.49406e-10	382090	Cep162	centrosomal protein 162
70564	134.538	1.09809	0.164405	6.67915	2.40335e-11	1.75928e-10	70564	Fam213a	family with sequence similarity 213, member A
74347	164.035	0.879267	0.131704	6.67609	2.45397e-11	1.79553e-10	74347	Tldc1	TBC/LysM associated domain containing 1
330450	201.781	-0.807226	0.120977	-6.67255	2.51399e-11	1.83779e-10	330450	Far2	fatty acyl CoA reductase 2
70839	43.3969	-1.46312	0.219319	-6.67119	2.53734e-11	1.85236e-10	70839	P2ry12	purinergic receptor P2Y, G-protein coupled 12
12348	24.1381	2.52422	0.378534	6.66842	2.58576e-11	1.88686e-10	12348	Car11	carbonic anhydrase 11
229499	125.374	-1.09876	0.164908	-6.66289	2.6849e-11	1.95657e-10	229499	Fcrl1	Fc receptor-like 1
74183	107.076	1.11692	0.167722	6.65935	2.75043e-11	2.00163e-10	74183	Perm1	PPARGC1 and ESRR induced regulator, muscle 1
20496	362.573	0.71451	0.107597	6.64062	3.12369e-11	2.26416e-10	20496	Slc12a2	solute carrier family 12, member 2
66443	417.172	0.588096	0.0886147	6.63655	3.21107e-11	2.32411e-10	66443	Tnfaip8l1	tumor necrosis factor, alpha-induced protein 8-like 1
16973	131.044	0.923686	0.139278	6.63197	3.31244e-11	2.39349e-10	16973	Lrp5	low density lipoprotein receptor-related protein 5
252876	322.339	-0.65102	0.0982496	-6.62618	3.44476e-11	2.48689e-10	252876	Gin1	gypsy retrotransposon integrase 1
72693	42.1173	2.551	0.385293	6.62093	3.56952e-11	2.5724e-10	72693	Zcchc12	zinc finger, CCHC domain containing 12
70478	261.096	0.6891	0.104087	6.62043	3.58167e-11	2.57979e-10	70478	Mipep	mitochondrial intermediate peptidase
239554	209.455	0.812573	0.122828	6.61552	3.70245e-11	2.66465e-10	239554	Foxred2	FAD-dependent oxidoreductase domain containing 2
68346	91.2185	1.32513	0.200462	6.61036	3.83376e-11	2.7555e-10	68346	Sirt5	sirtuin 5
114679	51.5184	-1.34641	0.203715	-6.60929	3.8617e-11	2.77435e-10	114679	Selm	selenoprotein M
78929	172.628	0.831846	0.126035	6.60012	4.10827e-11	2.94239e-10	78929	Polr3h	polymerase (RNA) III (DNA directed) polypeptide H
23960	265.253	0.730822	0.110944	6.58731	4.47881e-11	3.19792e-10	23960	Oas1g	2'-5' oligoadenylate synthetase 1G
353499	190.119	0.954495	0.14502	6.5818	4.64775e-11	3.31417e-10	353499	Tmc4	transmembrane channel-like gene family 4
18642	268.394	0.751664	0.114346	6.5736	4.91124e-11	3.49746e-10	18642	Pfkm	phosphofructokinase, muscle
13591	21.0175	-2.19235	0.333901	-6.56586	5.17318e-11	3.67916e-10	13591	Ebf1	early B cell factor 1
74185	210.093	0.777378	0.118524	6.55883	5.4233e-11	3.85031e-10	74185	Gbe1	glucan (1,4-alpha-), branching enzyme 1
24050	100.617	0.944206	0.144255	6.54542	5.93302e-11	4.19387e-10	24050	2003-09-01	septin 3
58187	19.6738	2.47263	0.378215	6.53764	6.24955e-11	4.41186e-10	58187	Cldn10	claudin 10
108115	248.3	-0.659309	0.100853	-6.53731	6.26345e-11	4.41975e-10	108115	Slco4a1	solute carrier organic anion transporter family, member 4a1
118449	10.226	2.70492	0.414654	6.52333	6.87638e-11	4.84386e-10	118449	Synpo2	synaptopodin 2
66439	258.313	-0.639036	0.0980716	-6.51602	7.21982e-11	5.07918e-10	66439	Borcs7	BLOC-1 related complex subunit 7
100036521	257.265	-0.691297	0.10617	-6.51123	7.45372e-11	5.23693e-10	100036521	Umad1	UMAP1-MVP12 associated (UMA) domain containing 1
67169	134.935	-0.976483	0.149976	-6.51092	7.46928e-11	5.24532e-10	67169	Nradd	neurotrophin receptor associated death domain
20557	291.752	-0.66166	0.101676	-6.50753	7.63951e-11	5.36052e-10	20557	Slfn3	schlafen 3
29811	179.492	0.893851	0.137461	6.50256	7.89648e-11	5.53844e-10	29811	Ndrg2	N-myc downstream regulated gene 2
16491	1049.43	0.892404	0.137287	6.5003	8.01607e-11	5.61989e-10	16491	Kcna3	potassium voltage-gated channel, shaker-related subfamily, member 3
58240	180.597	0.856867	0.131976	6.4926	8.43697e-11	5.90479e-10	58240	Hs1bp3	HCLS1 binding protein 3
225362	60.9217	1.5575	0.240245	6.48298	8.99263e-11	6.28314e-10	225362	Reep2	receptor accessory protein 2
23887	59.5342	1.365	0.210696	6.47855	9.26084e-11	6.46469e-10	23887	Ggt5	gamma-glutamyltransferase 5
13852	324.693	0.588891	0.09093	6.47631	9.39917e-11	6.55563e-10	13852	Stx2	syntaxin 2
13358	465.512	0.630384	0.0973551	6.4751	9.47509e-11	6.60291e-10	13358	Slc25a1	solute carrier family 25 (mitochondrial carrier, citrate transporter), member 1
211255	286.299	-0.657947	0.101828	-6.46137	1.03762e-10	7.20894e-10	211255	Kbtbd7	kelch repeat and BTB (POZ) domain containing 7
170826	315.017	0.622446	0.0966055	6.44318	1.16998e-10	8.10113e-10	170826	Ppargc1b	peroxisome proliferative activated receptor, gamma, coactivator 1 beta
213438	312.332	-0.693911	0.107731	-6.44112	1.18597e-10	8.2014e-10	213438	A630033H20Rik	RIKEN cDNA A630033H20 gene
225994	396.133	-0.594858	0.0924786	-6.43238	1.25619e-10	8.66123e-10	225994	Nmrk1	nicotinamide riboside kinase 1
108958	173.106	0.876622	0.136402	6.42676	1.30355e-10	8.96114e-10	108958	Fam73b	family with sequence similarity 73, member B
75205	297.94	-0.654084	0.101784	-6.42623	1.3081e-10	8.98483e-10	75205	4930533N22Rik	RIKEN cDNA 4930533N22 gene
104776	143.194	0.955761	0.149083	6.41093	1.44634e-10	9.90921e-10	104776	Aldh6a1	aldehyde dehydrogenase family 6, subfamily A1
18438	271.483	0.71254	0.111218	6.40672	1.48682e-10	1.01737e-09	18438	P2rx4	purinergic receptor P2X, ligand-gated ion channel 4
98496	60.8865	1.15911	0.181017	6.4033	1.52054e-10	1.04001e-09	98496	Pid1	phosphotyrosine interaction domain containing 1
12557	26.5231	-1.89163	0.295418	-6.40323	1.52126e-10	1.04006e-09	12557	Cdh17	cadherin 17
79565	112.128	0.933245	0.145816	6.40016	1.55216e-10	1.06074e-09	79565	Wbscr27	Williams Beuren syndrome chromosome region 27 (human)
53376	238.868	0.899309	0.140643	6.39425	1.61341e-10	1.10121e-09	53376	Usp2	ubiquitin specific peptidase 2
243771	324.988	0.618688	0.0967809	6.39267	1.63019e-10	1.11126e-09	243771	Parp12	poly (ADP-ribose) polymerase family, member 12
12773	208.262	1.16296	0.182061	6.38775	1.68343e-10	1.14515e-09	12773	Ccr4	chemokine (C-C motif) receptor 4
16576	73.0971	1.24928	0.19562	6.38629	1.69957e-10	1.1542e-09	16576	Kif7	kinesin family member 7
56088	345.556	0.698555	0.109588	6.37438	1.83703e-10	1.24547e-09	56088	Psmg1	proteasome (prosome, macropain) assembly chaperone 1
494468	379.136	-0.598163	0.093957	-6.36635	1.93584e-10	1.31192e-09	494468	Armcx5	armadillo repeat containing, X-linked 5
103712	180.176	0.897583	0.141121	6.3604	2.01232e-10	1.36261e-09	103712	6330403K07Rik	RIKEN cDNA 6330403K07 gene
227120	219.46	1.01248	0.159252	6.35771	2.04778e-10	1.38547e-09	227120	Plcl1	phospholipase C-like 1
100038725	184.601	0.96187	0.151344	6.35552	2.07724e-10	1.40365e-09	100038725	Cep85l	centrosomal protein 85-like
80885	12.7901	-2.47114	0.388929	-6.35372	2.10169e-10	1.41958e-09	80885	Hcar2	hydroxycarboxylic acid receptor 2
329693	18.0483	-2.17335	0.342592	-6.34383	2.2412e-10	1.51067e-09	329693	Fcrl5	Fc receptor-like 5
330938	53.5828	-1.25603	0.198394	-6.33098	2.43606e-10	1.63862e-09	330938	Dixdc1	DIX domain containing 1
217140	137.486	0.900192	0.142337	6.32435	2.543e-10	1.70632e-09	217140	Scrn2	secernin 2
239706	182.792	0.787243	0.124631	6.31661	2.67361e-10	1.79174e-09	239706	Mettl22	methyltransferase like 22
14748	70.5185	1.88219	0.298367	6.30831	2.82091e-10	1.88812e-09	14748	Gpr3	G-protein coupled receptor 3
382118	129.047	1.02491	0.162554	6.30501	2.8817e-10	1.92643e-09	382118	Zkscan7	zinc finger with KRAB and SCAN domains 7
13340	54.1314	1.36599	0.216735	6.30258	2.92728e-10	1.95448e-09	13340	Slc29a2	solute carrier family 29 (nucleoside transporters), member 2
22643	214.914	-0.709973	0.112651	-6.30241	2.93049e-10	1.95583e-09	22643	Zfp101	zinc finger protein 101
18054	58.2659	-1.22244	0.193973	-6.30214	2.93573e-10	1.95852e-09	18054	Ngp	neutrophilic granule protein
223665	182.356	0.820988	0.130332	6.29921	2.99161e-10	1.99416e-09	223665	C030006K11Rik	RIKEN cDNA C030006K11 gene
231668	253.803	0.823301	0.130821	6.29332	3.10746e-10	2.06884e-09	231668	Vsig10	V-set and immunoglobulin domain containing 10
72661	154.787	-0.754155	0.119845	-6.29278	3.11838e-10	2.07526e-09	72661	Serp2	stress-associated endoplasmic reticulum protein family member 2
50781	31.8778	1.65677	0.263315	6.29196	3.13479e-10	2.08532e-09	50781	Dkk3	dickkopf homolog 3 (Xenopus laevis)
17829	58.8347	-1.35863	0.215934	-6.29189	3.13628e-10	2.08547e-09	17829	Muc1	mucin 1, transmembrane
269529	63.6669	1.2732	0.202524	6.28668	3.24325e-10	2.15131e-09	269529	Fbxo10	F-box protein 10
22256	391.042	0.597162	0.0951459	6.27628	3.46769e-10	2.29738e-09	22256	Ung	uracil DNA glycosylase
14049	308.685	0.609198	0.0971145	6.27299	3.54184e-10	2.34459e-09	14049	Eya2	eyes absent 2 homolog (Drosophila)
18952	60.4303	-1.18028	0.188311	-6.2677	3.66424e-10	2.42266e-09	18952	2004-09-01	septin 4
13036	253.553	-0.59871	0.0955623	-6.26513	3.72515e-10	2.46093e-09	13036	Ctsh	cathepsin H
53310	298.264	0.68781	0.109823	6.2629	3.7788e-10	2.49435e-09	53310	Dlg3	discs, large homolog 3 (Drosophila)
50723	307.172	0.598929	0.095714	6.25749	3.91233e-10	2.57844e-09	50723	Icosl	icos ligand
16950	28.9235	1.69605	0.271332	6.25081	4.08318e-10	2.68696e-09	16950	Loxl3	lysyl oxidase-like 3
219149	21.2941	-2.47221	0.396311	-6.23806	4.4304e-10	2.90793e-09	219149	Xkr6	X Kell blood group precursor related family member 6 homolog
27212	182.117	-0.71001	0.113914	-6.23288	4.5793e-10	3.00203e-09	27212	Snord35b	small nucleolar RNA, C/D box 35B
85308	143.548	0.86851	0.139479	6.22683	4.75953e-10	3.11766e-09	85308	Emc9	ER membrane protein complex subunit 9
19341	281.081	-0.619025	0.0995919	-6.21561	5.11244e-10	3.33673e-09	19341	Rab4a	RAB4A, member RAS oncogene family
225631	28.8122	-1.87402	0.30174	-6.21071	5.27462e-10	3.43019e-09	225631	Onecut2	one cut domain, family member 2
15476	13.2686	-2.31424	0.372786	-6.20797	5.36732e-10	3.48769e-09	15476	Hs3st1	heparan sulfate (glucosamine) 3-O-sulfotransferase 1
320295	41.7754	1.79288	0.289011	6.20348	5.52269e-10	3.58721e-09	320295	C920006O11Rik	RIKEN cDNA C920006O11 gene
12768	24.5315	-2.36636	0.381876	-6.19668	5.76673e-10	3.74124e-09	12768	Ccr1	chemokine (C-C motif) receptor 1
217066	8.38371	2.71689	0.440433	6.16869	6.88568e-10	4.44412e-09	217066	Gm15698	transcription elongation factor B (SIII), polypeptide 2 pseudogene
69548	335.208	0.786998	0.127741	6.1609	7.23321e-10	4.65733e-09	69548	2310015A10Rik	RIKEN cDNA 2310015A10 gene
381802	124.525	0.947146	0.153893	6.15456	7.52873e-10	4.83612e-09	381802	Tsen2	tRNA splicing endonuclease 2 homolog (S. cerevisiae)
23792	184.293	0.659749	0.10727	6.15036	7.73074e-10	4.96e-09	23792	Adam23	a disintegrin and metallopeptidase domain 23
329384	144.219	1.30488	0.212484	6.1411	8.1952e-10	5.25579e-09	329384	Ptrh1	peptidyl-tRNA hydrolase 1 homolog (S. cerevisiae)
16176	172.375	-0.691318	0.112584	-6.14048	8.22743e-10	5.27243e-09	16176	Il1b	interleukin 1 beta
74337	325.52	0.663695	0.108296	6.12853	8.8695e-10	5.66796e-09	74337	Palm3	paralemmin 3
241041	43.5481	2.26325	0.369799	6.1202	9.34594e-10	5.95401e-09	241041	Gm4956	predicted gene 4956
16803	19.9749	2.13266	0.348707	6.11591	9.60087e-10	6.11402e-09	16803	Lbp	lipopolysaccharide binding protein
83922	346.206	0.619852	0.10167	6.09669	1.08284e-09	6.8608e-09	83922	Cep41	centrosomal protein 41
387160	124.058	-0.912091	0.150011	-6.08016	1.20063e-09	7.58644e-09	387160	Mir142	microRNA 142
76486	27.7381	1.84252	0.303122	6.07847	1.21338e-09	7.66102e-09	76486	Ly6k	lymphocyte antigen 6 complex, locus K
70348	43.3715	1.52935	0.251841	6.07269	1.25787e-09	7.9296e-09	70348	Ube2cbp	ubiquitin-conjugating enzyme E2C binding protein
68241	43.7977	1.52212	0.250838	6.06813	1.29405e-09	8.14187e-09	68241	Fam195a	family with sequence similarity 195, member A
59093	74.0438	1.27304	0.209941	6.0638	1.32939e-09	8.35776e-09	59093	Pcbp3	poly(rC) binding protein 3
22698	330.078	-0.600722	0.0991349	-6.05964	1.36426e-09	8.57035e-09	22698	Zfp39	zinc finger protein 39
217303	318.504	-0.60951	0.100853	-6.04352	1.50786e-09	9.42875e-09	217303	Cd300a	CD300A antigen
654820	264.662	-0.682307	0.112923	-6.04222	1.52005e-09	9.49767e-09	654820	G530011O06Rik	RIKEN cDNA G530011O06 gene
106389	172.7	-0.784747	0.129975	-6.03768	1.5635e-09	9.7542e-09	106389	Eaf2	ELL associated factor 2
233571	53.7827	1.18255	0.196111	6.03	1.63959e-09	1.02015e-08	233571	P2ry6	pyrimidinergic receptor P2Y, G-protein coupled, 6
236915	45.3352	1.8124	0.300893	6.02341	1.70781e-09	1.06056e-08	236915	Arhgef9	CDC42 guanine nucleotide exchange factor (GEF) 9
213027	114.472	1.10646	0.183798	6.01995	1.74469e-09	1.08223e-08	213027	Evi5l	ecotropic viral integration site 5 like
218865	43.0718	-1.63771	0.272111	-6.01851	1.76025e-09	1.09105e-08	218865	Chdh	choline dehydrogenase
106059	162.89	0.813803	0.135606	6.00125	1.95803e-09	1.20948e-08	106059	A430088P11Rik	RIKEN cDNA A430088P11 gene
18476	196.021	0.727659	0.12128	5.99984	1.97511e-09	1.21957e-08	18476	Pafah1b3	platelet-activating factor acetylhydrolase, isoform 1b, subunit 3
69894	69.3852	-1.4429	0.240534	-5.99871	1.9889e-09	1.22762e-08	69894	2010107G23Rik	RIKEN cDNA 2010107G23 gene
11468	42.2863	2.06823	0.344874	5.99707	2.00904e-09	1.2391e-08	11468	Actg2	actin, gamma 2, smooth muscle, enteric
73102	27.5916	1.66442	0.277677	5.99407	2.04654e-09	1.26128e-08	73102	Slc22a23	solute carrier family 22, member 23
72865	199.166	0.732436	0.122368	5.98552	2.15693e-09	1.3263e-08	72865	Cxx1c	CAAX box 1C
18769	101.189	-0.882848	0.147572	-5.98251	2.1973e-09	1.34908e-08	18769	Pkig	protein kinase inhibitor, gamma
664862	334.752	-0.611117	0.102173	-5.9812	2.21504e-09	1.35895e-08	664862	Gpr137b-ps	G protein-coupled receptor 137B, pseudogene
213402	43.4442	-1.405	0.234985	-5.97911	2.24359e-09	1.37595e-08	213402	Armc2	armadillo repeat containing 2
224093	551.642	-0.927983	0.155224	-5.97835	2.25408e-09	1.38134e-08	224093	Fam43a	family with sequence similarity 43, member A
[truncated: 1,270 more rows]

## Sheet: Both
	baseMean_CD4	log2FoldChange_CD4	lfcSE_CD4	stat_CD4	pvalue_CD4	padj_CD4	baseMean_CD8	log2FoldChange_CD8	lfcSE_CD8	stat_CD8	pvalue_CD8	padj_CD8	ENTREZID	SYMBOL	GENENAME
[truncated: 1,240 more rows]
