# Supplementary material for: Egr2 and 3 control adaptive immune responses by temporally uncoupling expansion from T cell differentiation
Source: J Exp Med. 2017 Jun 5;214(6):1787–808. doi: 10.1084/jem.20160553 (PMC5460991; doi:10.1084/jem.20160553)
Supplement: Table S1 (Excel file) [file JEM_20160553_TableS1.xlsx]

## Sheet: Sheet1
Table S1. Information used to construct the model of the “Egr2 centric” gene expression network in Fig. 8 D
TF	target	Alteration_in_expression	Reference
Ascl2	Cxcr5	Up upon Ascl2 overexpression and binding in Ascl2 ChIPseq	Nature 2014 507(7493): 513â€“518.
Bcl6	Tbx21	Down upon Bcl6 overexpression	Nurieva et al. Science 325, 1001 (2009);
Bhlhe40	Ifitm3	down in Bhlhe40 KO	Nat Commun. ; 5: 3551. doi:10.1038/ncomms4551.
Bhlhe40	Ptgs2	down in Bhlhe40 KO	Nat Commun. ; 5: 3551. doi:10.1038/ncomms4551.
Egr2	Ascl2
Egr2	Bcl6
Egr2	Bhlhe40
Egr2	Id3
Egr2	Lef1
Egr2	Myb
Egr2	Myc
Egr2	Rora
Egr2	Rorc
Egr2	Tcf7
Egr2	Zeb2
Id3	Ccr2	Up in Id2 Id3 DKO (via Cre) FoxP3+ cells (RNAseq)	Nat Immunol. 2014 Aug;15(8):767-76.
Id3	Il18r1	Up in Id2 Id3 DKO (via Cre) FoxP3+ cells (RNAseq)	Nat Immunol. 2014 Aug;15(8):767-76.
Id3	Nrp1	Up in Id2 Id3 DKO (via Cre) FoxP3+ cells (RNAseq)	Nat Immunol. 2014 Aug;15(8):767-76.
Lef1	Ascl2	down in Lef1 Tcf7 DKO Tfh	Choi et al. Nat Immunol. 2015 Sep;16(9):980-90.
Lef1	Bcl6	down in Lef1 Tcf7 DKO Tfh	Choi et al. Nat Immunol. 2015 Sep;16(9):980-90.
Lef1	Cxcr5	Up upon Lef1 overexpression	Xu et al. Nat Immunol. 2015 Sep;16(9):991-9
Lef1	Il6ra	Up upon Lef1 overexpression	Xu et al. Nat Immunol. 2015 Sep;16(9):991-9
Lef1	Il6st	down in Lef1 Tcf7 DKO Tfh	Xu et al. Nat Immunol. 2015 Sep;16(9):991-9
Myb	Gfi1	Down in Ifn inducible Myb KO HSCs	Proc Natl Acad Sci U S A. 2009 Dec 22;106(51):21689-94.
Myb	Myc	Increased in Myb transfected CTLL-2 T-cell line	Mol Cell Biol. 1990 Nov;10(11):5747-52.
Myc	Nop2	myc_hallmark	Broad Institute dataset HALLMARK_MYC_TARGETS_V2
Myc	Scarb1	myc_50_targets	Cell 151, 68-79, September 28, 2012
Myc	Slc19a1	myc_hallmark	Broad Institute dataset HALLMARK_MYC_TARGETS_V2
Myc	Slc29a2	myc_hallmark	Broad Institute dataset HALLMARK_MYC_TARGETS_V2
Myc	Thop1	myc_50_targets	Cell 151, 68-79, September 28, 2012
Myc	Ung	myc_50_targets	Cell 151, 68-79, September 28, 2012
Rora	Il17a	Up upon Rora overexpression and down in Rora KO Th17	Immunity 28, 29-39, January 2008
Rora	Il23r	Up upon Rora overexpression and down in Rora KO Th17	Immunity 28, 29-39, January 2008
Rorc	Ccl6	Down in Rorg KO mice in EAE model	Cell 126, 1121-1133, September 22, 2006
Rorc	Ccl9	Down in Rorg KO mice in EAE model	Cell 126, 1121-1133, September 22, 2006
Rorc	Ccr1	Down in Rorg KO mice in EAE model	Cell 126, 1121-1133, September 22, 2006
Rorc	Il17a	Up upon Rorg overexpression and down in Rorg KO Th17	Cell 126, 1121-1133, September 22, 2006
Rorc	Il23r	Up upon Rorc overexpression and down in Rorc KO	Immunity 28, 29-39, January 2008
Tbx21	Ifng	Up upon T-bet overexpression	Cell. 2000 Mar 17;100(6):655-69.
Tcf7	Ascl2	down in Lef1 Tcf7 DKO Tfh	Choi et al. Nat Immunol. 2015 Sep;16(9):980-90.
Tcf7	Bcl6	down in Lef1 Tcf7 DKO Tfh	Choi et al. Nat Immunol. 2015 Sep;16(9):980-90.
Tcf7	Cxcr5	down in Tcf7 KO Tfh	Xu et al. Nat Immunol. 2015 Sep;16(9):991-9
Tcf7	Il21	down in Tcf7 KO Tfh	Xu et al. Nat Immunol. 2015 Sep;16(9):991-9
Tcf7	Il6ra	down in Tcf7 KO Tfh	Xu et al. Nat Immunol. 2015 Sep;16(9):991-9
Tcf7	Il6st	down in Tcf7 KO Tfh	Xu et al. Nat Immunol. 2015 Sep;16(9):991-9
Zeb2	Ccl3	down in Zeb2 KO	Omilusik et al. J Exp Med. 2015 212(12):2027-39
Zeb2	Cx3cr1	down in Zeb2 KO	Omilusik et al. J Exp Med. 2015 212(12):2027-39
Zeb2	Gzma	down in Zeb2 KO	Omilusik et al. J Exp Med. 2015 212(12):2027-39
Zeb2	Klrg1	down in Zeb2 KO	Omilusik et al. J Exp Med. 2015 212(12):2027-39
